# Supplementary material for: Bis(di-2-pyridylmethane­diol-κ3 N,O,N′)copper(II) dl-tartrate
Source: Acta Crystallogr Sect E Struct Rep Online. 2008 Nov 8;64(Pt 12):m1488–9. doi: 10.1107/S1600536808034983 (PMC2960086; doi:10.1107/S1600536808034983)
Supplement: Supplementary file 1 [file e-64-m1488-sup1.cif]

##############################################################################
###                                                                        ###
###        Electronic paper (Acta Crystallographica Section E)             ###
###                                                                        ###
##############################################################################
#                                                                            #
# This CIF contains the data in a paper accepted for publication in Acta     #
# Crystallographica Section E. It conforms to the requirements of Notes      #
# for Authors for Section E, and has been peer reviewed under the auspices   #
# of the IUCr Commission on Journals.                                        #
#                                                                            #
# Full details of the Crystallographic Information File format               #
# are given in the paper "The Crystallographic Information File (CIF):       #
# a New Standard Archive File for Crystallography" by S. R. Hall, F. H.      #
# Allen and I. D. Brown [Acta Cryst. (1991), A47, 655-685].                  #
#                                                                            #
# The current version of the core CIF dictionary is obtainable from          #
# ftp://ftp.iucr.org/pub/cif_core.dic. The current version number is 2.4.    #
#                                                                            #
# Software is freely available for graphical display of the structure(s) in  #
# this CIF.  For information consult the CIF home page http://www.iucr.org/  #
# cif/home.html                                                              #
#                                                                            #
# This file may be used for bona fide research purposes within the           #
# scientific community so long as proper attribution is given to the journal # 
# article from which it was obtained.                                        #
#                                                                            #
##############################################################################
                                             
data_I
_audit_creation_method     SHELXL-97
_chemical_name_systematic
;
Bis(di-2-pyridylmethanediol-\k^3^<i>N</i>,<i>O</i>,<i>N</i>')copper(II)
tartrate
;
_chemical_name_common     ?
_chemical_formula_moiety     'C22 H20 Cu N4 O4 2+, C4 H4 O6 2-'
_chemical_formula_sum     'C26 H24 Cu N4 O10'
_chemical_formula_iupac     '[Cu (C11 H10 N2 O2)2] C4 H4 O6'
_chemical_formula_weight     616.03
_chemical_melting_point     ?
_symmetry_cell_setting     Triclinic
_symmetry_space_group_name_H-M     'P -1'
_symmetry_space_group_name_hall     '-P 1'
loop_
    _symmetry_equiv_pos_as_xyz
    'x, y, z'
    '-x, -y, -z'
_cell_length_a     7.7893(8)
_cell_length_b     8.1068(8)
_cell_length_c     11.3136(12)
_cell_angle_alpha     105.9730(10)
_cell_angle_beta     90.4310(10)
_cell_angle_gamma     110.5840(10)
_cell_volume     638.65(11)
_cell_formula_units_Z     1
_cell_measurement_reflns_used     1352
_cell_measurement_theta_min     2.81
_cell_measurement_theta_max     26.45
_cell_measurement_temperature     293(2)
_exptl_crystal_description     Prism
_exptl_crystal_colour     Blue
_exptl_crystal_size_max     0.45
_exptl_crystal_size_mid     0.30
_exptl_crystal_size_min     0.18
_exptl_crystal_density_diffrn     1.602
_exptl_crystal_density_meas     ?
_exptl_crystal_density_method     'not measured'
_exptl_crystal_F_000     317
_exptl_absorpt_coefficient_mu     0.923
_exptl_absorpt_correction_type     multi-scan
_exptl_absorpt_process_details     '(SADABS; Sheldrick, 1996)'
_exptl_absorpt_correction_T_min     0.726
_exptl_absorpt_correction_T_max     0.850
_diffrn_ambient_temperature     293(2)
_diffrn_radiation_type     MoK\a
_diffrn_radiation_wavelength     0.71073
_diffrn_radiation_source     'fine-focus sealed tube'
_diffrn_radiation_monochromator     graphite
_diffrn_measurement_device_type     'Bruker SMART APEX CCD area-detector'
_diffrn_measurement_method     '\f and \w'
_diffrn_detector_area_resol_mean     ?
_diffrn_reflns_number     3231
_diffrn_reflns_av_R_equivalents     0.0146
_diffrn_reflns_av_sigmaI/netI     0.0342
_diffrn_reflns_theta_min     1.88
_diffrn_reflns_theta_max     25.09
_diffrn_reflns_theta_full     25.09
_diffrn_measured_fraction_theta_max     0.980
_diffrn_measured_fraction_theta_full     0.980
_diffrn_reflns_limit_h_min     -9
_diffrn_reflns_limit_h_max     9
_diffrn_reflns_limit_k_min     -9
_diffrn_reflns_limit_k_max     8
_diffrn_reflns_limit_l_min     -13
_diffrn_reflns_limit_l_max     11
_diffrn_standards_number     ?
_diffrn_standards_interval_count     ?
_diffrn_standards_interval_time     ?
_diffrn_standards_decay_%     ?
_reflns_number_total     2235
_reflns_number_gt     1978
_reflns_threshold_expression     I>2\s(I)
_refine_ls_structure_factor_coef     Fsqd
_refine_ls_matrix_type     full
_refine_ls_R_factor_all     0.0449
_refine_ls_R_factor_gt     0.0384
_refine_ls_wR_factor_gt     0.0872
_refine_ls_wR_factor_ref     0.0913
_refine_ls_goodness_of_fit_ref     1.035
_refine_ls_restrained_S_all     1.035
_refine_ls_number_reflns     2235
_refine_ls_number_parameters     196
_refine_ls_number_restraints     0
_refine_ls_hydrogen_treatment     constr
_refine_ls_weighting_scheme     calc
_refine_ls_weighting_details
         'calc w=1/[\s^2^(Fo^2^)+(0.0346P)^2^+0.5737P] where P=(Fo^2^+2Fc^2^)/3'
_atom_sites_solution_hydrogens     geom
_atom_sites_solution_primary     direct
_atom_sites_solution_secondary     difmap
_refine_ls_shift/su_max     0.000
_refine_ls_shift/su_mean     0.000
_refine_diff_density_max     0.367
_refine_diff_density_min     -0.308
_refine_ls_extinction_method     none
_refine_ls_extinction_coef     ?
loop_
    _atom_type_symbol
    _atom_type_description
    _atom_type_scat_dispersion_real
    _atom_type_scat_dispersion_imag
    _atom_type_scat_source
    'C' 'C' 0.0033 0.0016
                         'International Tables Vol C Tables 4.2.6.8 and 6.1.1.4'
    'H' 'H' 0.0000 0.0000
                         'International Tables Vol C Tables 4.2.6.8 and 6.1.1.4'
    'N' 'N' 0.0061 0.0033
                         'International Tables Vol C Tables 4.2.6.8 and 6.1.1.4'
    'O' 'O' 0.0106 0.0060
                         'International Tables Vol C Tables 4.2.6.8 and 6.1.1.4'
    'Cu' 'Cu' 0.3201 1.2651
                         'International Tables Vol C Tables 4.2.6.8 and 6.1.1.4'
_computing_data_collection     'SMART (Bruker, 2007)'
_computing_cell_refinement     'SAINT (Bruker, 2007)'
_computing_data_reduction     'SAINT (Bruker, 2007)'
_computing_structure_solution     'SHELXS97 (Sheldrick, 2008)'
_computing_structure_refinement     'SHELXL97 (Sheldrick, 2008)'
_computing_molecular_graphics     'SHELXTL (Sheldrick, 2008)'
_computing_publication_material     'SHELXTL (Sheldrick, 2008)'
loop_
    _atom_site_type_symbol
    _atom_site_label
    _atom_site_fract_x
    _atom_site_fract_y
    _atom_site_fract_z
    _atom_site_U_iso_or_equiv
    _atom_site_adp_type
    _atom_site_calc_flag
    _atom_site_refinement_flags
    _atom_site_occupancy
    _atom_site_disorder_assembly
    _atom_site_disorder_group
    Cu Cu1 1.0000 0.0000 0.0000 0.03430(17) Uani d S 1 . .
    N N1 0.9447(3) 0.0410(3) 0.1761(2) 0.0337(5) Uani d . 1 . .
    N N2 0.8085(3) 0.1020(3) -0.0329(2) 0.0357(5) Uani d . 1 . .
    O O1 1.1369(3) 0.3273(3) 0.09003(17) 0.0394(5) Uani d . 1 . .
    H H1A 1.2267 0.3677 0.1473 0.047 Uiso d . 1 . .
    O O2 1.0017(3) 0.5166(3) 0.21831(19) 0.0488(6) Uani d . 1 . .
    H H2A 1.0963 0.5631 0.2671 0.059 Uiso d . 1 . .
    O O3 0.4119(4) 0.4426(5) 0.2591(2) 0.0951(11) Uani d . 1 . .
    O O4 0.2982(5) 0.6254(5) 0.3782(3) 0.1005(13) Uani d . 1 . .
    O O5 0.7064(6) 0.5609(6) 0.4214(4) 0.0507(11) Uani d P 0.50 . .
    H H5 0.6847 0.5143 0.3468 0.061 Uiso d P 0.50 . .
    O O6 0.5874(7) 0.7540(6) 0.5538(4) 0.0569(12) Uani d P 0.50 . .
    H H6 0.5146 0.7973 0.5366 0.068 Uiso d P 0.50 . .
    C C1 0.9098(4) -0.0858(4) 0.2372(3) 0.0411(7) Uani d . 1 . .
    H H1 0.9154 -0.2004 0.1977 0.049 Uiso calc R 1 . .
    C C2 0.8658(5) -0.0499(5) 0.3569(3) 0.0506(8) Uani d . 1 . .
    H H2 0.8416 -0.1391 0.3979 0.061 Uiso calc R 1 . .
    C C3 0.8583(5) 0.1207(5) 0.4150(3) 0.0538(9) Uani d . 1 . .
    H H3 0.8274 0.1468 0.4955 0.065 Uiso calc R 1 . .
    C C4 0.8970(4) 0.2526(5) 0.3533(3) 0.0459(8) Uani d . 1 . .
    H H4 0.8936 0.3685 0.3915 0.055 Uiso calc R 1 . .
    C C5 0.9407(4) 0.2086(4) 0.2340(2) 0.0339(6) Uani d . 1 . .
    C C6 0.9820(4) 0.3391(4) 0.1516(3) 0.0361(6) Uani d . 1 . .
    C C7 0.8205(4) 0.2618(4) 0.0498(3) 0.0365(6) Uani d . 1 . .
    C C8 0.6957(4) 0.3441(4) 0.0418(3) 0.0472(8) Uani d . 1 . .
    H H8 0.7037 0.4522 0.1017 0.057 Uiso calc R 1 . .
    C C9 0.5585(4) 0.2637(5) -0.0563(3) 0.0540(9) Uani d . 1 . .
    H H9 0.4729 0.3174 -0.0638 0.065 Uiso calc R 1 . .
    C C10 0.5493(4) 0.1036(5) -0.1432(3) 0.0483(8) Uani d . 1 . .
    H H10 0.4593 0.0492 -0.2111 0.058 Uiso calc R 1 . .
    C C11 0.6747(4) 0.0247(4) -0.1282(3) 0.0420(7) Uani d . 1 . .
    H H11 0.6665 -0.0854 -0.1858 0.050 Uiso calc R 1 . .
    C C12 0.4060(4) 0.5461(4) 0.3591(3) 0.0436(7) Uani d . 1 . .
    C C13 0.5422(4) 0.5732(4) 0.4673(3) 0.0406(7) Uani d . 1 . .
    H H13A 0.5713 0.6994 0.5271 0.049 Uiso d P 0.50 . .
    H H13B 0.6568 0.5597 0.4349 0.049 Uiso d P 0.50 . .
loop_
    _atom_site_aniso_label
    _atom_site_aniso_U_11
    _atom_site_aniso_U_22
    _atom_site_aniso_U_33
    _atom_site_aniso_U_12
    _atom_site_aniso_U_13
    _atom_site_aniso_U_23
    Cu1 0.0397(3) 0.0388(3) 0.0277(3) 0.0214(2) 0.0000(2) 0.0060(2)
    N1 0.0388(13) 0.0359(13) 0.0302(12) 0.0188(11) 0.0011(10) 0.0092(10)
    N2 0.0385(13) 0.0404(13) 0.0289(12) 0.0186(11) -0.0017(10) 0.0063(10)
    O1 0.0425(11) 0.0413(11) 0.0322(10) 0.0143(9) -0.0019(9) 0.0090(9)
    O2 0.0607(14) 0.0365(12) 0.0458(13) 0.0235(10) -0.0110(11) 0.0002(9)
    O3 0.0785(19) 0.152(3) 0.0442(15) 0.076(2) -0.0195(14) -0.0292(17)
    O4 0.130(3) 0.121(3) 0.0594(18) 0.100(2) -0.0409(17) -0.0290(17)
    O5 0.041(2) 0.062(3) 0.051(3) 0.019(2) 0.001(2) 0.019(2)
    O6 0.068(3) 0.043(3) 0.047(3) 0.011(2) -0.012(2) 0.006(2)
    C1 0.0428(17) 0.0410(17) 0.0433(17) 0.0191(14) 0.0003(14) 0.0136(14)
    C2 0.053(2) 0.062(2) 0.0462(19) 0.0234(17) 0.0046(15) 0.0292(17)
    C3 0.062(2) 0.078(2) 0.0307(16) 0.0362(19) 0.0097(15) 0.0165(17)
    C4 0.0552(19) 0.0545(19) 0.0335(16) 0.0310(16) 0.0035(14) 0.0077(14)
    C5 0.0353(15) 0.0404(16) 0.0290(14) 0.0200(13) -0.0005(12) 0.0070(12)
    C6 0.0447(16) 0.0324(15) 0.0325(15) 0.0193(13) 0.0014(13) 0.0053(12)
    C7 0.0409(16) 0.0378(16) 0.0357(16) 0.0178(13) 0.0031(13) 0.0143(13)
    C8 0.0534(19) 0.0406(17) 0.054(2) 0.0253(15) 0.0002(16) 0.0138(15)
    C9 0.0451(19) 0.058(2) 0.069(2) 0.0278(17) -0.0049(17) 0.0218(18)
    C10 0.0428(17) 0.057(2) 0.0441(18) 0.0197(16) -0.0083(14) 0.0121(16)
    C11 0.0409(17) 0.0451(17) 0.0363(16) 0.0159(14) -0.0037(13) 0.0062(13)
    C12 0.0466(18) 0.0448(18) 0.0353(17) 0.0162(15) 0.0008(14) 0.0062(14)
    C13 0.0396(16) 0.0404(17) 0.0375(16) 0.0135(13) -0.0019(13) 0.0066(13)
_geom_special_details
;
All e.s.d.'s (except the e.s.d. in the dihedral angle between two l.s. planes)
are estimated using the full covariance matrix. The cell e.s.d.'s are taken
into account individually in the estimation of e.s.d.'s in distances, angles
and torsion angles; correlations between e.s.d.'s in cell parameters are only
used when they are defined by crystal symmetry. An approximate (isotropic)
treatment of cell e.s.d.'s is used for estimating e.s.d.'s involving l.s.
planes.
;
loop_
    _geom_bond_atom_site_label_1
    _geom_bond_atom_site_label_2
    _geom_bond_site_symmetry_2
    _geom_bond_distance
    _geom_bond_publ_flag
    Cu1 N1 2_755 2.003(2) ?
    Cu1 N1 . 2.003(2) y
    Cu1 N2 2_755 2.019(2) ?
    Cu1 N2 . 2.019(2) y
    Cu1 O1 2_755 2.3920(19) ?
    Cu1 O1 . 2.3920(19) y
    N1 C1 . 1.344(4) ?
    N1 C5 . 1.348(3) ?
    N2 C11 . 1.339(4) ?
    N2 C7 . 1.345(4) ?
    O1 C6 . 1.417(3) ?
    O1 H1A . 0.8554 ?
    O2 C6 . 1.382(3) ?
    O2 H2A . 0.8209 ?
    O3 C12 . 1.222(4) ?
    O4 C12 . 1.213(4) ?
    O5 C13 . 1.409(5) ?
    O5 H5 . 0.8134 ?
    O5 H13B . 0.4145 ?
    O6 C13 . 1.440(5) ?
    O6 H6 . 0.8117 ?
    O6 H13A . 0.4359 ?
    C1 C2 . 1.377(4) ?
    C1 H1 . 0.9300 ?
    C2 C3 . 1.380(5) ?
    C2 H2 . 0.9300 ?
    C3 C4 . 1.382(5) ?
    C3 H3 . 0.9300 ?
    C4 C5 . 1.375(4) ?
    C4 H4 . 0.9300 ?
    C5 C6 . 1.549(4) ?
    C6 C7 . 1.526(4) ?
    C7 C8 . 1.373(4) ?
    C8 C9 . 1.376(5) ?
    C8 H8 . 0.9300 ?
    C9 C10 . 1.374(5) ?
    C9 H9 . 0.9300 ?
    C10 C11 . 1.374(4) ?
    C10 H10 . 0.9300 ?
    C11 H11 . 0.9300 ?
    C12 C13 . 1.530(4) ?
    C13 C13 2_666 1.527(6) ?
    C13 H13A . 1.0044 ?
    C13 H13B . 0.9970 ?
loop_
    _geom_angle_atom_site_label_1
    _geom_angle_atom_site_label_2
    _geom_angle_atom_site_label_3
    _geom_angle_site_symmetry_1
    _geom_angle_site_symmetry_3
    _geom_angle
    _geom_angle_publ_flag
    N1 Cu1 N1 2_755 . 180.0 ?
    N1 Cu1 N2 2_755 2_755 88.92(9) ?
    N1 Cu1 N2 . 2_755 91.08(9) y
    N1 Cu1 N2 2_755 . 91.08(9) ?
    N1 Cu1 N2 . . 88.92(9) y
    N2 Cu1 N2 2_755 . 180.0 ?
    N1 Cu1 O1 2_755 2_755 75.89(8) ?
    N1 Cu1 O1 . 2_755 104.11(8) y
    N2 Cu1 O1 2_755 2_755 73.63(8) ?
    N2 Cu1 O1 . 2_755 106.37(8) y
    N1 Cu1 O1 2_755 . 104.11(8) ?
    N1 Cu1 O1 . . 75.89(8) y
    N2 Cu1 O1 2_755 . 106.37(8) ?
    N2 Cu1 O1 . . 73.63(8) y
    O1 Cu1 O1 2_755 . 180.00(10) ?
    C1 N1 C5 . . 119.4(2) ?
    C1 N1 Cu1 . . 124.79(19) ?
    C5 N1 Cu1 . . 115.84(18) ?
    C11 N2 C7 . . 118.8(2) ?
    C11 N2 Cu1 . . 125.7(2) ?
    C7 N2 Cu1 . . 115.45(18) ?
    C6 O1 Cu1 . . 93.97(15) ?
    C6 O1 H1A . . 105.5 ?
    Cu1 O1 H1A . . 116.8 ?
    C6 O2 H2A . . 109.5 ?
    C13 O5 H5 . . 108.0 ?
    C13 O5 H13B . . 5.1 ?
    H5 O5 H13B . . 107.4 ?
    C13 O6 H6 . . 108.0 ?
    C13 O6 H13A . . 2.7 ?
    H6 O6 H13A . . 105.4 ?
    N1 C1 C2 . . 121.5(3) ?
    N1 C1 H1 . . 119.3 ?
    C2 C1 H1 . . 119.3 ?
    C1 C2 C3 . . 119.0(3) ?
    C1 C2 H2 . . 120.5 ?
    C3 C2 H2 . . 120.5 ?
    C2 C3 C4 . . 119.8(3) ?
    C2 C3 H3 . . 120.1 ?
    C4 C3 H3 . . 120.1 ?
    C5 C4 C3 . . 118.5(3) ?
    C5 C4 H4 . . 120.7 ?
    C3 C4 H4 . . 120.7 ?
    N1 C5 C4 . . 121.9(3) ?
    N1 C5 C6 . . 113.5(2) ?
    C4 C5 C6 . . 124.6(3) ?
    O2 C6 O1 . . 113.9(2) ?
    O2 C6 C7 . . 109.4(2) ?
    O1 C6 C7 . . 105.5(2) ?
    O2 C6 C5 . . 111.9(2) ?
    O1 C6 C5 . . 108.2(2) ?
    C7 C6 C5 . . 107.6(2) ?
    N2 C7 C8 . . 122.0(3) ?
    N2 C7 C6 . . 113.9(2) ?
    C8 C7 C6 . . 124.1(3) ?
    C7 C8 C9 . . 118.8(3) ?
    C7 C8 H8 . . 120.6 ?
    C9 C8 H8 . . 120.6 ?
    C10 C9 C8 . . 119.4(3) ?
    C10 C9 H9 . . 120.3 ?
    C8 C9 H9 . . 120.3 ?
    C9 C10 C11 . . 119.1(3) ?
    C9 C10 H10 . . 120.5 ?
    C11 C10 H10 . . 120.5 ?
    N2 C11 C10 . . 121.8(3) ?
    N2 C11 H11 . . 119.1 ?
    C10 C11 H11 . . 119.1 ?
    O4 C12 O3 . . 124.4(3) ?
    O4 C12 C13 . . 118.5(3) ?
    O3 C12 C13 . . 117.1(3) ?
    O5 C13 O6 . . 107.9(3) ?
    O5 C13 C12 . . 108.8(3) ?
    O6 C13 C12 . . 110.1(3) ?
    O5 C13 C13 . 2_666 110.6(3) ?
    O6 C13 C13 . 2_666 109.6(3) ?
    C12 C13 C13 . 2_666 109.9(3) ?
    O5 C13 H13A . . 108.8 ?
    O6 C13 H13A . . 1.2 ?
    C12 C13 H13A . . 109.0 ?
    C13 C13 H13A 2_666 . 109.7 ?
    O5 C13 H13B . . 2.1 ?
    O6 C13 H13B . . 109.5 ?
    C12 C13 H13B . . 109.1 ?
    C13 C13 H13B 2_666 . 108.6 ?
    H13A C13 H13B . . 110.5 ?
loop_
    _geom_hbond_atom_site_label_D
    _geom_hbond_atom_site_label_H
    _geom_hbond_atom_site_label_A
    _geom_hbond_site_symmetry_A
    _geom_hbond_distance_DH
    _geom_hbond_distance_HA
    _geom_hbond_distance_DA
    _geom_hbond_angle_DHA
    _geom_hbond_publ_flag
    O1 H1A O3 1_655 0.85 1.73 2.582(3) 178 y
    O2 H2A O4 1_655 0.82 1.84 2.648(3) 170 y
    O5 H5 O3 . 0.82 2.15 2.641(5) 119 y
    O6 H6 O4 . 0.82 2.22 2.693(5) 118 y
    C2 H2 O5 1_545 0.93 2.38 3.249(6) 156 y
    C3 H3 O4 2_666 0.93 2.50 3.217(4) 134 y
    C4 H4 O5 . 0.93 2.45 3.258(5) 146 y
data_global
_journal_date_recd_electronic     2008-09-16
_journal_date_accepted     2008-10-28
_journal_name_full     'Acta Crystallographica, Section E'
_journal_year     2008
_journal_volume     64
_journal_issue     12
_journal_page_first     m1488
_journal_page_last     m1489
_journal_paper_category     QM
_journal_coeditor_code     HY2156
_publ_contact_author_name     'Dong-Sheng Li'
_publ_contact_author_address
;
College of Mechanical & Material Engineering
Three Gorges University
Yichang 443002
People's Republic of China
;
_publ_contact_author_email     lidongsheng1@126.com
_publ_contact_author_fax     '+86-717-6397516'
_publ_contact_author_phone     '+86-717-6397516'
_publ_section_title
;
Bis(di-2-pyridylmethanediol-\k^3^<i>N</i>,<i>O</i>,<i>N</i>')copper(II)
tartrate
;
loop_
    _publ_author_name
    _publ_author_footnote
    _publ_author_address
    'Zhao, Jun' .
;
College of Mechanical & Materials Engineering
Three Gorges University
Yichang 443002
People's Republic of China
;
    'Li, Dong-Sheng' .
;
College of Mechanical & Materials Engineering
Three Gorges University
Yichang 443002
People's Republic of China
;
    'Dong, Wen-Wen' .
;
College of Mechanical & Materials Engineering
Three Gorges University
Yichang 443002
People's Republic of China
;
    'Wang, Dan-Jun' .
;
Department of Chemistry and Chemical Engineering
Shaanxi Key Laboratory of Chemical Reaction Engineering
Yan'an University
Yan'an 716000,
People's Republic of China
;
    'Guo, Li' .
;
Department of Chemistry and Chemical Engineering
Shaanxi Key Laboratory of Chemical Reaction Engineering
Yan'an University
Yan'an 716000,
People's Republic of China
;
