# Supplementary material for: Bis(di-2-pyridylmethane­diol-κ3 N,O,N′)copper(II) dl-tartrate
Source: Acta Crystallogr Sect E Struct Rep Online. 2008 Nov 8;64(Pt 12):m1488–9. doi: 10.1107/S1600536808034983 (PMC2960086; doi:10.1107/S1600536808034983)
Supplement: Supplementary file 2 [file e-64-m1488-Isup2.hkl]

# 
# h,k,l, Fc-squared, Fo-squared, sigma(Fo-squared) and status flag 
# 
data_I
_shelx_title ' xb1148m in P-1' 
_shelx_refln_list_code          4 
_shelx_F_calc_maximum      101.04 
_exptl_crystal_F_000       317.00 
_reflns_d_resolution_high  0.8379 
 
loop_ 
 _symmetry_equiv_pos_as_xyz 
 'x, y, z' 
 '-x, -y, -z' 
 
_cell_length_a     7.7893 
_cell_length_b     8.1068 
_cell_length_c    11.3136 
_cell_angle_alpha 105.973 
_cell_angle_beta   90.431 
_cell_angle_gamma 110.584 
 
_shelx_F_squared_multiplier     1.000 
 
loop_ 
 _refln_index_h 
 _refln_index_k 
 _refln_index_l 
 _refln_F_squared_calc 
 _refln_F_squared_meas 
 _refln_F_squared_sigma 
 _refln_observed_status 
   1   0   0     2714.78     2669.49     20.29 o 
   2   0   0     2832.44     2768.38     21.82 o 
   3   0   0      321.07      299.22      5.14 o 
   4   0   0       30.92       33.13      1.89 o 
   5   0   0      138.81      133.34      3.83 o 
   6   0   0      115.07      117.83      4.01 o 
   7   0   0      235.23      254.64      6.33 o 
   8   0   0        1.81        1.72      3.00 o 
  -8   1   0        2.61        3.85      2.11 o 
  -7   1   0       91.59       92.23      3.95 o 
  -6   1   0       58.16       65.38      3.11 o 
  -5   1   0        2.45        7.40      1.32 o 
  -4   1   0        2.54       13.16      1.51 o 
  -3   1   0       14.68       16.20      1.15 o 
  -2   1   0       44.67       55.53      2.54 o 
  -1   1   0      804.00      818.98      8.57 o 
   0   1   0      140.30      129.88      1.98 o 
   1   1   0     6974.36     6861.72     67.90 o 
   2   1   0      473.23      485.58      9.86 o 
   3   1   0        1.91        2.13      1.24 o 
   4   1   0       80.93       69.74      3.69 o 
   5   1   0       96.24       99.56      4.88 o 
   6   1   0      127.84      139.20      6.14 o 
   7   1   0       24.31       25.71      3.69 o 
   8   1   0        1.77        6.07      3.56 o 
  -9   2   0       14.47       18.79      4.47 o 
  -8   2   0       53.83       50.99      6.13 o 
  -7   2   0       31.57       35.35      3.25 o 
  -6   2   0      175.55      171.54      4.44 o 
  -5   2   0      280.17      265.74      4.88 o 
  -4   2   0     2437.00     2477.17     21.04 o 
  -3   2   0      963.28      897.77      8.71 o 
  -2   2   0      404.82      410.18      6.05 o 
  -1   2   0       98.82       92.97      3.37 o 
   0   2   0     1900.32     1972.20     15.92 o 
   1   2   0      667.75      621.27      7.32 o 
   2   2   0     1059.51     1074.70     14.36 o 
   3   2   0     1266.51     1286.50     19.35 o 
   4   2   0       28.84       27.59      2.92 o 
   5   2   0      101.89       98.69      5.26 o 
   6   2   0       40.00       33.57      5.15 o 
   7   2   0       70.61       82.71      8.13 o 
  -9   3   0       26.98       26.01      4.78 o 
  -8   3   0       15.67       11.52      2.57 o 
  -7   3   0       55.78       55.71      3.92 o 
  -6   3   0      149.29      139.96      5.68 o 
  -5   3   0       11.79        9.23      2.80 o 
  -4   3   0      120.11      116.82      5.59 o 
  -3   3   0     1593.47     1632.73     18.32 o 
  -2   3   0      206.25      204.25      6.08 o 
  -1   3   0      685.01      644.01      8.51 o 
   0   3   0      997.01     1024.22      9.79 o 
   1   3   0      499.82      484.07      7.98 o 
   2   3   0        0.90        4.49      0.94 o 
   3   3   0       71.84       72.24      4.08 o 
   4   3   0       21.05       23.92      3.16 o 
   5   3   0        0.60        0.28      1.94 o 
   6   3   0      132.04      151.35     10.05 o 
   7   3   0       25.40       23.35      5.43 o 
  -9   4   0       52.20       48.18      6.06 o 
  -8   4   0       30.21       32.63      3.54 o 
  -7   4   0        8.87        2.77      2.16 o 
  -6   4   0       37.46       31.67      6.65 o 
  -5   4   0      150.64      155.47      5.17 o 
  -4   4   0      264.39      263.73      6.26 o 
  -3   4   0      946.08      915.88     12.60 o 
  -2   4   0     3292.99     3405.00     34.06 o 
  -1   4   0      249.35      251.51      9.86 o 
   0   4   0      452.88      476.55      7.30 o 
   1   4   0      402.02      428.15      8.82 o 
   2   4   0      100.83      104.04      4.75 o 
   3   4   0      119.87      115.21      8.47 o 
   4   4   0       44.57       42.91      5.47 o 
   5   4   0      124.69      125.57      8.98 o 
   6   4   0        9.63        5.87      3.47 o 
  -9   5   0        5.52       -1.98      2.70 o 
  -8   5   0       43.24       39.55     10.45 o 
  -7   5   0       16.70       16.57      2.56 o 
  -6   5   0        2.94        3.71      2.31 o 
  -5   5   0       13.05        8.75      2.16 o 
  -4   5   0      335.16      314.17      7.32 o 
  -3   5   0      383.09      366.92      7.64 o 
  -2   5   0        1.32        2.30      1.13 o 
  -1   5   0       31.80       31.88      2.25 o 
   0   5   0        2.44        1.64      1.95 o 
   1   5   0       23.62       22.91      3.88 o 
   2   5   0      171.16      178.34      9.31 o 
   3   5   0      220.42      222.50     11.14 o 
   4   5   0       30.54       26.22      5.05 o 
   5   5   0        0.49       -0.96      2.49 o 
  -8   6   0      121.65      127.92      8.97 o 
  -7   6   0       58.30       65.15      4.43 o 
  -6   6   0      336.08      344.92      8.98 o 
  -5   6   0       19.93       30.48      3.85 o 
  -4   6   0        0.89       -0.48      1.75 o 
  -3   6   0      743.20      763.97     12.49 o 
  -2   6   0      204.95      205.82      5.73 o 
  -1   6   0      350.97      339.99     12.40 o 
   0   6   0       23.53       28.12      4.44 o 
   1   6   0      215.61      219.66     10.65 o 
   2   6   0       36.80       40.88      5.66 o 
   3   6   0      147.07      139.43      9.50 o 
   4   6   0      142.28      130.68      9.90 o 
  -8   7   0       22.40       28.13      5.40 o 
  -7   7   0       57.68       74.47      5.16 o 
  -6   7   0        4.20        5.06      2.09 o 
  -5   7   0       28.13       32.59      3.28 o 
  -4   7   0       31.53       29.50      3.09 o 
  -3   7   0        0.62        1.07      1.46 o 
  -2   7   0      171.97      175.74      9.33 o 
  -1   7   0        4.89        8.24      3.33 o 
   0   7   0        7.91        3.45      2.74 o 
   1   7   0       18.15       18.36      4.64 o 
   2   7   0        4.61        1.26      2.79 o 
   3   7   0        5.34        7.06      3.35 o 
  -7   8   0       99.47       99.39      5.86 o 
  -6   8   0      109.08      111.23      5.72 o 
  -5   8   0      118.91      126.29     10.38 o 
  -4   8   0       42.73       44.02      5.88 o 
  -3   8   0       29.96       33.28      5.39 o 
  -2   8   0        5.90        5.94      3.33 o 
  -1   8   0       37.93       35.88      5.81 o 
   0   8   0       27.51       33.57      6.12 o 
   1   8   0       14.75       13.29      4.43 o 
  -5   9   0       25.18       30.63      5.53 o 
  -4   9   0        3.99       -0.08      2.90 o 
  -3   9   0        4.31        5.27      3.51 o 
  -2   9   0       12.95       19.70      5.25 o 
   1  -9   1       22.25       23.34      5.31 o 
   2  -9   1       10.38        3.53      3.23 o 
   3  -9   1        3.62        3.85      3.47 o 
   4  -9   1       29.94       28.15      5.53 o 
   5  -9   1       17.78       22.96      5.11 o 
  -1  -8   1       10.91       14.50      4.57 o 
   0  -8   1       60.12       73.54      7.74 o 
   1  -8   1        8.52       10.25      3.94 o 
   2  -8   1       75.99       80.60      7.57 o 
   3  -8   1        1.14        0.97      2.67 o 
   4  -8   1       76.99       69.13      6.96 o 
   5  -8   1       85.88       88.70      5.07 o 
   6  -8   1       46.64       49.46      4.30 o 
   7  -8   1        4.31        6.18      2.68 o 
  -3  -7   1       16.08       16.17      4.65 o 
  -2  -7   1       42.87       51.83      6.62 o 
  -1  -7   1       55.88       53.70      6.38 o 
   0  -7   1       12.77       13.66      3.99 o 
   1  -7   1      100.46      110.61      7.67 o 
   2  -7   1       63.86       67.80      6.46 o 
   3  -7   1       13.87       14.97      3.78 o 
   4  -7   1       61.28       67.36      4.75 o 
   5  -7   1       19.26       21.62      2.84 o 
   6  -7   1       12.89       17.41      6.63 o 
   7  -7   1       37.22       33.33      3.87 o 
   8  -7   1        1.58        6.57      2.27 o 
  -4  -6   1       85.85       86.11      8.39 o 
  -3  -6   1      197.96      207.58     11.19 o 
  -2  -6   1      396.83      356.48     14.00 o 
  -1  -6   1      236.81      238.04     10.95 o 
   0  -6   1      575.92      566.30     16.85 o 
   1  -6   1      183.25      173.81      8.56 o 
   2  -6   1      222.65      227.70      5.95 o 
   3  -6   1      294.21      288.30      8.24 o 
   4  -6   1       53.85       53.08      3.70 o 
   5  -6   1      271.87      261.76     10.14 o 
   6  -6   1       79.21       86.51      4.65 o 
   7  -6   1      208.92      201.89      7.14 o 
   8  -6   1       81.63       70.99      4.96 o 
  -5  -5   1        0.19        0.67      2.86 o 
  -4  -5   1        8.27        7.91      2.58 o 
  -3  -5   1      133.70      147.31      8.56 o 
  -2  -5   1      102.05       99.49      5.02 o 
  -1  -5   1      394.69      406.24     17.25 o 
   0  -5   1       51.44       59.29      3.46 o 
   1  -5   1        4.95        4.96      1.37 o 
   2  -5   1      152.28      159.38      4.60 o 
   3  -5   1      440.46      429.15      8.29 o 
   4  -5   1      136.96      133.35      4.72 o 
   5  -5   1      230.87      251.14      6.91 o 
   6  -5   1       89.98       87.74      3.65 o 
   7  -5   1        2.84        4.43      2.37 o 
   8  -5   1       26.00       27.00      3.35 o 
   9  -5   1        1.38        0.99      2.08 o 
  -6  -4   1       75.74       69.01      5.44 o 
  -5  -4   1       47.61       62.56      6.29 o 
  -4  -4   1      126.05      128.05      5.86 o 
  -3  -4   1      154.19      141.96      5.72 o 
  -2  -4   1       57.42       66.54      3.94 o 
  -1  -4   1      462.50      458.80     11.00 o 
   0  -4   1      392.30      396.79      5.23 o 
   1  -4   1      809.60      808.56      8.57 o 
   2  -4   1      796.52      804.40     11.05 o 
   3  -4   1      711.80      705.65     13.32 o 
   4  -4   1      871.04      841.91     12.57 o 
   5  -4   1      238.17      236.58      8.13 o 
   6  -4   1      182.30      168.06      7.32 o 
   7  -4   1      140.42      136.59      5.59 o 
   8  -4   1       35.58       43.82      3.99 o 
   9  -4   1       42.34       35.29      5.62 o 
  -7  -3   1       54.13       58.01      5.19 o 
  -6  -3   1       17.32       21.76      8.05 o 
  -5  -3   1       30.15       24.35      3.50 o 
  -4  -3   1      238.04      238.67      7.29 o 
  -3  -3   1      108.24      111.19      4.62 o 
  -2  -3   1      379.61      364.00      7.63 o 
  -1  -3   1      498.41      511.57     16.49 o 
   0  -3   1      348.42      373.19      4.54 o 
   1  -3   1       21.03       28.17      1.55 o 
   2  -3   1       93.36       82.54      4.04 o 
   3  -3   1     1227.24     1237.35     15.00 o 
   4  -3   1        1.93        1.07      1.16 o 
   5  -3   1      713.29      688.18     11.38 o 
   6  -3   1      480.74      454.61      9.49 o 
   7  -3   1       97.39       87.56      4.66 o 
   8  -3   1      161.84      161.46      6.63 o 
   9  -3   1        9.05       14.81      3.10 o 
  -7  -2   1        0.27        5.53      2.57 o 
  -6  -2   1       83.68       83.53      5.19 o 
  -5  -2   1       46.23       54.43      5.90 o 
  -4  -2   1      127.70      120.26      4.92 o 
  -3  -2   1     1394.56     1361.73     17.85 o 
  -2  -2   1      389.84      346.42      6.72 o 
  -1  -2   1     1670.16     1769.11     19.38 o 
   0  -2   1       59.97       90.58      1.67 o 
   1  -2   1      138.84      132.05      2.37 o 
   2  -2   1      394.12      375.18      5.88 o 
   3  -2   1     1728.38     1718.48     18.82 o 
   4  -2   1     1173.53     1203.27     15.36 o 
   5  -2   1      180.06      167.02      5.15 o 
   6  -2   1       14.33       14.94      2.32 o 
   7  -2   1        2.76        5.15      2.04 o 
   8  -2   1       36.72       36.40      3.71 o 
   9  -2   1       22.58       26.87      3.80 o 
  -8  -1   1        1.64        1.94      4.43 o 
  -7  -1   1      175.55      181.20      7.29 o 
  -6  -1   1       38.30       35.46      3.61 o 
  -5  -1   1      323.73      312.21      5.86 o 
  -4  -1   1       53.36       57.74      2.60 o 
  -3  -1   1        7.44        5.21      1.22 o 
  -2  -1   1       66.72       62.14      1.68 o 
  -1  -1   1      330.41      319.30      3.46 o 
   0  -1   1     5308.63     4771.83    236.21 o 
   1  -1   1     1284.20     1307.17     12.98 o 
   2  -1   1     5639.51     5468.14     51.89 o 
   3  -1   1     3213.56     3109.18     25.06 o 
   4  -1   1      918.53      890.25      9.96 o 
   5  -1   1       89.79       85.13      3.08 o 
   6  -1   1       60.31       61.85      3.75 o 
   7  -1   1       87.70       84.99      4.73 o 
   8  -1   1       11.09        7.96      3.84 o 
  -8   0   1        0.99        0.47      2.30 o 
  -7   0   1       22.97       27.41      3.10 o 
  -6   0   1      200.41      201.65      5.03 o 
  -5   0   1      204.10      204.58      4.59 o 
  -4   0   1        1.96        0.56      1.09 o 
  -3   0   1      106.35       81.99      2.29 o 
  -2   0   1     1490.31     1635.95     14.08 o 
  -1   0   1     2371.28     2520.09     19.19 o 
   0   0   1     2496.48     2815.11     36.69 o 
   1   0   1     2012.04     2017.83     28.51 o 
   2   0   1     6600.14     6663.97     88.87 o 
   3   0   1      647.54      613.29      7.36 o 
   4   0   1     1998.23     1939.46     18.19 o 
   5   0   1      511.48      504.36     14.23 o 
   6   0   1      389.76      383.82     13.95 o 
   7   0   1       42.10       42.95      5.83 o 
   8   0   1        0.24       -0.07      2.84 o 
  -8   1   1        9.51        3.30      2.09 o 
  -7   1   1        7.90        8.42      1.84 o 
  -6   1   1        8.10       12.78      2.00 o 
  -5   1   1        1.07       -0.16      0.95 o 
  -4   1   1     1722.40     1735.78     15.87 o 
  -3   1   1        5.24        9.81      0.96 o 
  -2   1   1      345.83      336.78      3.92 o 
  -1   1   1     4757.58     4832.77     44.15 o 
   0   1   1     1117.65     1112.88     11.37 o 
   1   1   1        2.23        0.28      1.40 o 
   2   1   1      139.70      138.91      5.76 o 
   3   1   1     1858.49     1804.75     21.72 o 
   4   1   1      201.00      195.79      6.09 o 
   5   1   1      357.89      360.25     13.17 o 
   6   1   1       82.52       81.77      7.29 o 
   7   1   1       31.24       38.49      6.13 o 
   8   1   1        1.95        8.65      4.14 o 
  -9   2   1       42.53       43.78      5.72 o 
  -8   2   1       83.32       88.50      5.07 o 
  -7   2   1       38.10       48.66      3.69 o 
  -6   2   1       98.94      100.73      3.51 o 
  -5   2   1      437.75      417.19      6.34 o 
  -4   2   1      297.90      283.04      4.50 o 
  -3   2   1      782.45      747.78      7.67 o 
  -2   2   1      112.73      100.90      2.77 o 
  -1   2   1      859.10      855.76      9.95 o 
   0   2   1      440.10      459.27      6.41 o 
   1   2   1      986.66      993.76     11.73 o 
   2   2   1     1668.47     1676.42     29.18 o 
   3   2   1      260.95      253.23      9.70 o 
   4   2   1       17.16       16.23      3.65 o 
   5   2   1       28.59       30.48      5.03 o 
   6   2   1       37.80       46.81      6.26 o 
   7   2   1        1.68        4.66      3.56 o 
  -9   3   1       35.82       35.34      5.34 o 
  -8   3   1       44.45       54.49      5.84 o 
  -7   3   1      104.92      105.68      4.97 o 
  -6   3   1      151.82      145.14      5.30 o 
  -5   3   1       48.34       60.33      3.10 o 
  -4   3   1      126.47      114.53      2.68 o 
  -3   3   1       73.55       60.76      2.62 o 
  -2   3   1      319.05      304.07      5.65 o 
  -1   3   1     1200.79     1250.68     14.32 o 
   0   3   1     4449.10     4636.61     43.63 o 
   1   3   1      572.19      594.29      8.56 o 
   2   3   1      315.11      327.31      6.31 o 
   3   3   1      177.26      170.25      8.69 o 
   4   3   1       26.53       22.16      4.40 o 
   5   3   1       48.46       54.92      6.44 o 
   6   3   1       27.44        8.43      3.95 o 
  -9   4   1       57.06       42.07      5.95 o 
  -8   4   1        5.09        9.72      3.54 o 
  -7   4   1       17.32       23.47      2.86 o 
  -6   4   1       10.85       11.25      2.01 o 
  -5   4   1       22.41       24.32      2.52 o 
  -4   4   1       42.62       37.83      2.64 o 
  -3   4   1      188.66      165.47      4.63 o 
  -2   4   1       71.99       55.50      2.71 o 
  -1   4   1        2.16        1.70      1.11 o 
   0   4   1      158.30      177.03      4.42 o 
   1   4   1      198.04      236.12      5.33 o 
   2   4   1      188.34      187.98      8.91 o 
   3   4   1       44.97       49.76      5.53 o 
   4   4   1       34.99       35.38      5.37 o 
   5   4   1       11.01       15.37      4.62 o 
   6   4   1       41.27       51.35      7.16 o 
  -9   5   1       21.75       15.87      4.53 o 
  -8   5   1      143.21      150.95      9.50 o 
  -7   5   1       14.86       15.10      3.76 o 
  -6   5   1      311.79      337.67      8.64 o 
  -5   5   1       54.63       57.42      3.64 o 
  -4   5   1      410.04      407.57      8.51 o 
  -3   5   1      147.17      133.06      4.55 o 
  -2   5   1      127.95      119.81      4.16 o 
  -1   5   1       69.87       66.30      3.17 o 
   0   5   1       46.01       43.96      4.70 o 
   1   5   1      370.00      355.55     12.79 o 
   3   5   1      281.25      289.38     13.09 o 
   4   5   1        0.29        0.10      2.17 o 
   5   5   1       19.38       10.88      4.10 o 
  -8   6   1       59.22       51.55      6.67 o 
  -7   6   1      239.26      254.21     11.82 o 
  -6   6   1       59.68       64.27      4.31 o 
  -5   6   1        5.05        4.23      1.78 o 
  -4   6   1       14.66       16.38      2.41 o 
  -3   6   1       93.85      103.22      4.42 o 
  -2   6   1       91.19       95.55      4.16 o 
  -1   6   1       94.48      108.24      7.09 o 
   0   6   1      101.28       88.66      6.77 o 
   1   6   1        8.01       10.24      3.65 o 
   2   6   1        0.75        0.01      2.64 o 
   3   6   1       38.63       28.60      5.78 o 
   4   6   1        6.83        5.72      3.60 o 
  -8   7   1       74.88       87.43      8.27 o 
  -7   7   1       45.36       55.71      6.61 o 
  -6   7   1      209.26      200.75      7.24 o 
  -5   7   1      177.96      179.62      6.58 o 
  -4   7   1       17.14       18.27      2.72 o 
  -3   7   1      248.25      251.90      9.78 o 
  -2   7   1       45.57       56.65      5.82 o 
  -1   7   1       81.72       75.20      7.05 o 
   0   7   1        2.94        3.27      2.82 o 
   1   7   1        1.00       -3.06      2.14 o 
   2   7   1        0.37        5.83      3.55 o 
  -7   8   1      110.01      111.34      8.66 o 
  -6   8   1      107.65      109.11      8.23 o 
  -5   8   1      154.88      137.78      6.13 o 
  -4   8   1      166.41      158.90      9.70 o 
  -3   8   1        6.97        8.39      3.52 o 
  -2   8   1        8.96       11.89      4.07 o 
  -1   8   1        4.98        2.88      3.09 o 
   0   8   1       32.24       25.13      5.74 o 
   1   8   1        2.66        4.47      3.73 o 
  -4   9   1        8.90        7.97      4.08 o 
  -3   9   1       78.27       72.42      8.05 o 
   1  -9   2       17.47        9.85      4.35 o 
   2  -9   2        7.87        3.49      3.53 o 
   3  -9   2       52.48       49.93      6.78 o 
   4  -9   2      105.32      107.98      8.76 o 
   5  -9   2       49.60       47.68      6.51 o 
   6  -9   2      128.68      126.41      9.54 o 
  -2  -8   2        7.05        5.10      3.43 o 
  -1  -8   2       19.85       14.29      4.26 o 
   0  -8   2       35.88       26.45      5.11 o 
   1  -8   2      109.28      105.62      8.02 o 
   2  -8   2       57.16       56.54      6.71 o 
   3  -8   2       13.69       14.11      4.12 o 
   4  -8   2       48.65       49.55      6.04 o 
   5  -8   2       41.32       42.68      3.83 o 
   6  -8   2        0.42        3.28      2.01 o 
   7  -8   2        9.47       10.26      2.78 o 
  -3  -7   2        1.79        1.76      2.57 o 
  -2  -7   2       51.08       47.11      4.62 o 
  -1  -7   2       90.76       83.16      6.41 o 
   0  -7   2      643.58      680.27     20.19 o 
   1  -7   2      378.71      373.09     13.92 o 
   2  -7   2     1029.51     1049.71     25.28 o 
   3  -7   2       49.56       47.42      5.59 o 
   4  -7   2        0.92        1.13      1.51 o 
   5  -7   2       49.56       48.33      3.78 o 
   6  -7   2       86.58       83.17      4.91 o 
   7  -7   2       87.12       87.03      5.69 o 
   8  -7   2       28.60       31.58      3.69 o 
  -4  -6   2        2.25        1.41      2.32 o 
  -3  -6   2        8.50       12.94      5.10 o 
  -2  -6   2       28.18       28.95      4.01 o 
  -1  -6   2      192.95      199.10      6.85 o 
   0  -6   2       94.21       88.24      7.01 o 
   1  -6   2      520.19      537.66     10.28 o 
   2  -6   2      245.89      241.74      6.10 o 
   3  -6   2      366.47      356.56      7.90 o 
   4  -6   2       57.15       52.89      3.50 o 
   5  -6   2       51.12       54.92      3.83 o 
   6  -6   2       65.33       70.99      4.51 o 
   7  -6   2      161.07      148.70      6.20 o 
   8  -6   2       45.91       40.11      9.28 o 
  -5  -5   2        3.00        0.81      2.28 o 
  -4  -5   2       40.47       57.82      4.77 o 
  -3  -5   2       23.54       19.98      3.03 o 
  -2  -5   2      177.06      185.68      6.37 o 
  -1  -5   2       16.53       18.55      2.44 o 
   0  -5   2       63.71       63.24      4.77 o 
   1  -5   2      389.92      386.24      5.58 o 
   2  -5   2      674.95      673.53      7.98 o 
   3  -5   2      377.78      350.03      7.34 o 
   4  -5   2      554.60      571.48     10.39 o 
   5  -5   2      337.25      310.86      7.81 o 
   6  -5   2       10.16       13.41      3.77 o 
   7  -5   2      117.48      124.32      5.59 o 
   8  -5   2      113.67       96.03      9.91 o 
   9  -5   2       26.75       26.59      4.91 o 
  -6  -4   2        6.13        9.45      2.67 o 
  -5  -4   2       50.76       51.35      4.33 o 
  -4  -4   2      114.63      100.34      5.07 o 
  -3  -4   2       17.17       21.28      2.84 o 
  -2  -4   2       99.94      110.97      4.63 o 
  -1  -4   2      829.68      864.43     13.05 o 
   0  -4   2      102.18      101.77      2.24 o 
   1  -4   2      344.27      330.38      4.69 o 
   2  -4   2      840.60      821.53      8.52 o 
   3  -4   2      346.69      349.07      6.95 o 
   4  -4   2      187.92      202.23      9.03 o 
   5  -4   2      120.72      118.21      4.57 o 
   6  -4   2      375.86      357.77      8.70 o 
   7  -4   2       42.40       42.58      3.55 o 
   8  -4   2      239.13      213.18     12.18 o 
   9  -4   2       67.80       70.06      6.47 o 
  -7  -3   2        2.32        4.51      2.44 o 
  -6  -3   2        3.46        4.61      3.39 o 
  -5  -3   2        5.55        2.42      1.86 o 
  -4  -3   2       74.79       75.87      4.27 o 
  -3  -3   2      790.76      746.73     12.48 o 
  -2  -3   2     1111.40     1132.28     15.54 o 
  -1  -3   2      813.54      783.14     11.18 o 
   0  -3   2     2963.78     2955.45     23.37 o 
   1  -3   2       86.72       80.84      1.94 o 
   2  -3   2      387.05      368.49      6.26 o 
   3  -3   2      643.05      658.75      9.77 o 
   4  -3   2      526.36      469.67      8.54 o 
   5  -3   2      456.46      437.08      8.88 o 
   6  -3   2        5.60        7.19      1.99 o 
   7  -3   2      714.04      676.01     13.23 o 
   8  -3   2       60.42       64.44      7.03 o 
   9  -3   2       57.58       64.45      5.14 o 
  -7  -2   2        5.72        4.70      2.33 o 
  -6  -2   2        1.33        0.87      2.72 o 
  -5  -2   2        0.98        7.28      2.17 o 
  -4  -2   2       91.30      107.40      4.53 o 
  -3  -2   2       69.50       69.71      2.10 o 
  -2  -2   2      488.98      484.47      5.43 o 
  -1  -2   2     2164.80     2181.50     22.89 o 
   0  -2   2     4070.22     4213.35     63.99 o 
   1  -2   2      216.60      212.33      4.28 o 
   2  -2   2       55.94       65.41      2.37 o 
   3  -2   2     1038.74      999.95     12.74 o 
   4  -2   2      645.79      658.10     10.43 o 
   5  -2   2      347.67      353.80      7.86 o 
   6  -2   2      105.06       99.38     12.88 o 
   7  -2   2      109.29      115.42      5.44 o 
   8  -2   2       96.58       96.01      8.63 o 
  -8  -1   2       45.63       39.78      6.41 o 
  -7  -1   2      109.77      110.41      5.65 o 
  -6  -1   2      196.59      191.37     13.48 o 
  -5  -1   2      226.87      248.35      7.42 o 
  -4  -1   2       40.39       40.30      3.78 o 
  -3  -1   2      398.78      358.20      5.27 o 
  -2  -1   2        9.88       32.75      2.59 o 
  -1  -1   2     7483.08     7691.36     58.05 o 
   0  -1   2     1393.45     1316.48     18.91 o 
   1  -1   2       11.23        0.97      1.20 o 
   2  -1   2      641.49      636.70     12.51 o 
   3  -1   2     2041.42     2070.27     31.65 o 
   4  -1   2     1369.16     1316.77     19.53 o 
   5  -1   2     1780.88     1702.63     21.43 o 
   6  -1   2      571.54      525.81     16.54 o 
   7  -1   2       95.11       96.59      7.78 o 
   8  -1   2       82.96       84.84      8.33 o 
  -8   0   2        1.09       -0.49      3.29 o 
  -7   0   2      129.06      128.91      5.78 o 
  -6   0   2        6.13        4.68      1.48 o 
  -5   0   2        2.72        3.65      1.19 o 
  -4   0   2       19.36       16.35      1.41 o 
  -3   0   2        8.79       14.00      1.11 o 
  -2   0   2       43.81       43.17      1.45 o 
   0   0   2      647.05      630.32      9.78 o 
   1   0   2      909.80      873.59     14.78 o 
   2   0   2     1599.20     1721.40     27.65 o 
   3   0   2      218.74      270.73      9.00 o 
   4   0   2      627.71      618.55     15.92 o 
   5   0   2      441.81      447.60     14.59 o 
   6   0   2      869.23      808.61     21.85 o 
   7   0   2       88.46       70.71      7.26 o 
   8   0   2       34.83       42.80      6.65 o 
  -8   1   2       67.83       66.94      6.14 o 
  -7   1   2       61.55       67.37      3.38 o 
  -6   1   2       44.54       41.07      2.58 o 
  -5   1   2      939.75      967.74     11.06 o 
  -4   1   2      320.48      292.97      5.58 o 
  -3   1   2      507.15      484.25      5.79 o 
  -2   1   2      640.45      679.58     12.30 o 
  -1   1   2      634.79      629.31      7.31 o 
   0   1   2      117.42      142.05      3.16 o 
   1   1   2        8.87        3.94      1.68 o 
   2   1   2     2133.70     2083.88     33.52 o 
   3   1   2       12.31        9.89      2.63 o 
   4   1   2      138.92      122.99      7.32 o 
   5   1   2      557.38      550.56     17.16 o 
   6   1   2       60.54       54.84      6.46 o 
   7   1   2       32.72       34.35      6.00 o 
  -9   2   2       20.88       20.37      4.58 o 
  -8   2   2       57.71       70.09      6.36 o 
  -7   2   2      230.34      230.98      9.76 o 
  -6   2   2      290.92      284.46      5.67 o 
  -5   2   2        3.37        2.62      1.85 o 
  -4   2   2      866.33      886.00      9.45 o 
  -3   2   2       15.83       16.79      1.45 o 
  -2   2   2     1009.00     1107.16     12.62 o 
  -1   2   2      230.39      213.60      4.13 o 
   0   2   2     1156.47     1093.64     12.67 o 
   1   2   2      312.73      311.68      5.83 o 
   2   2   2      494.76      522.93     13.79 o 
   3   2   2      455.21      464.89     14.11 o 
   4   2   2       50.83       44.00      5.41 o 
   5   2   2       13.31       10.44      3.90 o 
   6   2   2       49.66       63.47      7.31 o 
   7   2   2        3.36        8.35      3.97 o 
  -9   3   2       58.79       49.67      6.16 o 
  -8   3   2       16.00        9.14      3.70 o 
  -7   3   2      102.19      112.89      7.17 o 
  -6   3   2      123.30      134.91      4.97 o 
  -5   3   2      277.60      264.37      7.41 o 
  -4   3   2       93.14       76.60      2.38 o 
  -3   3   2      255.57      228.57      5.05 o 
  -2   3   2      469.22      403.65      6.81 o 
  -1   3   2      285.77      258.72      5.22 o 
   0   3   2      309.97      331.55      6.32 o 
   1   3   2      781.49      831.15     14.62 o 
   2   3   2      371.04      367.53      7.29 o 
   3   3   2      120.78      109.41      7.44 o 
   4   3   2      233.94      252.04     11.70 o 
   5   3   2      118.10      119.60      8.69 o 
   6   3   2      153.14      171.51     11.18 o 
  -9   4   2       51.08       63.02      7.03 o 
  -8   4   2       16.03       18.14      4.38 o 
  -7   4   2        4.55        2.21      2.66 o 
  -6   4   2        1.92        2.15      1.46 o 
  -5   4   2      105.01      108.79      4.45 o 
  -4   4   2      667.24      642.98     10.43 o 
  -3   4   2       51.00       53.38      2.83 o 
  -2   4   2        1.93        4.53      1.23 o 
  -1   4   2      410.04      516.96      8.63 o 
   0   4   2        9.63       10.44      3.76 o 
   1   4   2       23.00       32.91      4.29 o 
   2   4   2      153.46      161.05      8.57 o 
   3   4   2      100.29       74.22      6.98 o 
   4   4   2        0.47        0.64      2.45 o 
   5   4   2       54.20       47.82      6.80 o 
  -8   5   2       92.96       95.59      8.23 o 
  -7   5   2      210.91      211.07     10.80 o 
  -6   5   2      217.06      227.40     10.47 o 
  -5   5   2       61.74       64.48      6.44 o 
  -4   5   2      910.50      892.41     13.68 o 
  -3   5   2      474.08      469.35      9.10 o 
  -2   5   2      182.56      197.87      5.57 o 
  -1   5   2       95.74       94.30      3.91 o 
   0   5   2      189.34      173.48      5.26 o 
   1   5   2      136.78      146.04      8.52 o 
   2   5   2      368.76      373.68     14.49 o 
   3   5   2      177.11      177.23     10.52 o 
   4   5   2        6.76        9.27      4.13 o 
  -8   6   2      114.06      119.61      8.92 o 
  -7   6   2       18.42       22.10      5.18 o 
  -6   6   2      103.10      100.55      7.45 o 
  -5   6   2        0.61        0.28      1.52 o 
  -4   6   2        2.14        1.97      1.70 o 
  -3   6   2      200.92      205.46      7.20 o 
  -2   6   2       98.95      106.49      6.05 o 
  -1   6   2       52.69       49.88      5.44 o 
   0   6   2        0.76        7.73      3.10 o 
   1   6   2        2.18        3.24      2.94 o 
   2   6   2        6.87        5.20      3.30 o 
   3   6   2       27.82       28.58      5.91 o 
  -7   7   2       80.42       81.81      8.12 o 
  -6   7   2      123.13      131.05      8.83 o 
  -5   7   2      100.32      112.26      5.40 o 
  -4   7   2      351.63      350.01      9.04 o 
  -3   7   2      196.43      202.14      6.62 o 
  -2   7   2      171.36      166.60      9.28 o 
  -1   7   2      187.41      196.98     10.55 o 
   0   7   2       14.09       10.20      3.84 o 
   1   7   2        5.87        2.98      2.91 o 
   2   7   2        7.19        7.55      4.18 o 
  -6   8   2       39.13       41.62      6.05 o 
  -5   8   2       73.75       67.08      6.65 o 
  -4   8   2       21.30       21.89      4.60 o 
  -3   8   2      100.88       97.80      7.97 o 
  -2   8   2       16.04       14.34      4.27 o 
  -1   8   2       37.49       33.86      5.90 o 
   0   8   2       47.54       56.38      7.33 o 
   0  -9   3       23.99       27.88      5.73 o 
   1  -9   3       15.05       10.47      3.96 o 
   2  -9   3        1.85        4.35      3.50 o 
   3  -9   3       32.78       35.49      6.04 o 
   4  -9   3      130.73      116.73      9.07 o 
   5  -9   3      141.66      143.49      9.88 o 
   6  -9   3       39.71       38.30      6.40 o 
  -2  -8   3        0.64       -0.95      2.04 o 
  -1  -8   3        2.25        3.11      2.13 o 
   0  -8   3       13.20       13.83      4.20 o 
   1  -8   3      123.48      137.74      9.19 o 
   2  -8   3      163.13      140.95      9.37 o 
   3  -8   3       14.51       27.47      5.13 o 
   4  -8   3      157.93      145.68      9.21 o 
   5  -8   3        3.81        2.97      1.87 o 
   6  -8   3       61.37       68.16      6.17 o 
   7  -8   3        2.38        1.69      2.19 o 
  -3  -7   3        2.94        6.32      2.48 o 
  -2  -7   3        1.14        2.36      1.88 o 
  -1  -7   3       16.72       20.51      3.16 o 
   0  -7   3       81.65       80.31      4.68 o 
   1  -7   3      513.52      508.24     16.57 o 
   2  -7   3      820.37      847.35     22.30 o 
   3  -7   3      343.58      313.44     12.63 o 
   4  -7   3      425.96      451.71     11.27 o 
   5  -7   3      320.79      317.83      8.68 o 
   6  -7   3      153.25      137.82      7.00 o 
   7  -7   3      182.75      186.42      7.41 o 
   8  -7   3       63.62       64.61      4.99 o 
  -4  -6   3       16.11       18.55      3.38 o 
  -3  -6   3        0.28        6.24      2.29 o 
  -2  -6   3       42.44       38.93      3.74 o 
  -1  -6   3      113.14      104.07      4.99 o 
   0  -6   3        1.08        6.23      1.97 o 
   1  -6   3       45.99       50.95      3.31 o 
   2  -6   3      110.45      100.95      3.95 o 
   3  -6   3      338.57      317.02      7.41 o 
   4  -6   3      192.58      197.45      6.12 o 
   5  -6   3      275.98      280.61      7.81 o 
   6  -6   3       67.48       59.60     16.08 o 
   7  -6   3       91.39       80.15      4.98 o 
   8  -6   3        7.96        6.64      2.45 o 
  -5  -5   3       59.40       65.60      5.09 o 
  -4  -5   3       30.86       24.36      4.30 o 
  -3  -5   3      105.69      119.92      5.52 o 
  -2  -5   3      100.57      116.88      5.14 o 
  -1  -5   3      171.35      174.97      8.11 o 
   0  -5   3        0.79        9.26      1.80 o 
   1  -5   3      566.36      571.07      7.15 o 
   2  -5   3      702.42      656.42      7.88 o 
   3  -5   3      359.17      340.62      7.31 o 
   4  -5   3      675.62      694.93     11.87 o 
   5  -5   3      134.81      132.18      7.43 o 
   6  -5   3       67.71       77.13     10.08 o 
   7  -5   3       48.97       50.91      4.45 o 
   8  -5   3      106.69       94.43      6.57 o 
  -6  -4   3        2.25        4.69      2.50 o 
  -5  -4   3        4.67        4.15      2.18 o 
  -4  -4   3       25.37       29.43      3.25 o 
  -3  -4   3        2.67        5.98      2.11 o 
  -2  -4   3      101.92       97.14      4.22 o 
  -1  -4   3      137.50      139.61      4.60 o 
   0  -4   3     1077.43     1044.49     13.98 o 
   1  -4   3      462.25      457.50      5.84 o 
   2  -4   3     1361.32     1420.79     13.12 o 
   3  -4   3       27.59       25.51      2.15 o 
   4  -4   3        9.58        4.52      1.47 o 
   5  -4   3      163.84      151.89      9.84 o 
   6  -4   3        0.74        0.30      1.94 o 
   7  -4   3      199.70      205.04      9.73 o 
   8  -4   3       59.26       75.55      5.20 o 
   9  -4   3       42.57       48.69      4.72 o 
  -7  -3   3        7.40        5.37      2.59 o 
  -6  -3   3        1.74        0.81      2.58 o 
  -5  -3   3        3.80        0.97      1.73 o 
  -4  -3   3       52.80       53.55      3.65 o 
  -3  -3   3       47.67       59.35      3.35 o 
  -2  -3   3      322.67      274.88      6.34 o 
  -1  -3   3     1248.42     1181.89     15.04 o 
   0  -3   3        8.77        7.50      1.61 o 
   1  -3   3      763.41      777.90     10.09 o 
   2  -3   3     1511.44     1444.28     16.52 o 
   3  -3   3     1030.51     1030.29     13.58 o 
   4  -3   3      556.05      511.91      9.22 o 
   5  -3   3       94.43       91.77      4.17 o 
   6  -3   3      241.46      228.21      7.04 o 
   7  -3   3       82.26       81.33      4.90 o 
   8  -3   3       59.49       55.78      6.90 o 
  -7  -2   3       28.39       29.75      5.70 o 
  -6  -2   3       83.27       82.78      4.77 o 
  -5  -2   3       27.17       33.42      3.17 o 
  -4  -2   3       83.47       80.39      3.82 o 
  -3  -2   3        8.51       15.63      1.22 o 
  -2  -2   3      788.85      772.17     46.52 o 
  -1  -2   3      335.33      359.74      4.35 o 
   0  -2   3       11.36       10.28      1.48 o 
   1  -2   3      362.11      358.40      8.30 o 
   2  -2   3       14.46       17.92      2.23 o 
   3  -2   3     1814.61     1842.50     30.36 o 
   4  -2   3       51.61       52.51      2.95 o 
   5  -2   3      739.83      723.23     18.53 o 
   6  -2   3      124.25      118.78      7.91 o 
   7  -2   3      128.51      133.43      9.05 o 
   8  -2   3      147.32      142.94     10.16 o 
  -8  -1   3       43.17       46.61      6.49 o 
  -7  -1   3      163.55      196.97     10.67 o 
  -6  -1   3      186.41      197.34      6.63 o 
  -5  -1   3      324.56      303.42      5.95 o 
  -4  -1   3       85.24       69.96      2.49 o 
  -3  -1   3        7.26       16.27      2.84 o 
  -2  -1   3        1.22       47.75      5.65 o 
  -1  -1   3    10209.98    10258.85     91.66 o 
   0  -1   3      356.60      318.07      6.35 o 
   1  -1   3     1088.19     1199.13     18.97 o 
   2  -1   3     1143.49     1143.45     19.93 o 
   3  -1   3      172.41      210.74      7.80 o 
   4  -1   3      139.05      126.53      6.76 o 
   5  -1   3      142.77      136.60      7.94 o 
   6  -1   3      512.85      493.41     16.52 o 
   7  -1   3       80.75       80.08      7.70 o 
   8  -1   3      269.66      223.07     12.66 o 
  -8   0   3       12.34       13.25      4.37 o 
  -7   0   3       51.81       52.48      5.83 o 
  -6   0   3      115.87      118.08      5.35 o 
  -5   0   3      275.63      276.67      9.46 o 
  -4   0   3       11.58        8.61      1.87 o 
  -3   0   3      155.42      138.37      2.84 o 
  -2   0   3      102.37      139.58      2.67 o 
  -1   0   3      423.93      427.05      8.63 o 
   0   0   3      412.69      417.65      5.75 o 
   1   0   3      117.42      123.96      4.79 o 
   2   0   3      333.60      393.63     10.34 o 
   3   0   3       41.73       74.78      5.03 o 
   4   0   3        5.39        4.27      2.49 o 
   5   0   3       51.05       56.24      6.07 o 
   6   0   3       33.96       33.36      5.30 o 
   7   0   3       51.52       37.42      5.98 o 
   8   0   3       49.80       60.45      7.79 o 
  -8   1   3       18.45       25.94      4.45 o 
  -7   1   3      136.93      143.97      5.66 o 
  -6   1   3      251.03      253.97      6.76 o 
  -5   1   3     1121.29     1106.14     12.15 o 
  -4   1   3     1782.21     1748.33     16.04 o 
  -3   1   3      605.84      601.61      8.05 o 
  -2   1   3      266.25      256.87      7.17 o 
  -1   1   3       65.75       61.16      2.15 o 
   0   1   3       41.11       44.53      4.25 o 
   1   1   3      703.50      670.39     13.91 o 
   2   1   3     1264.28     1281.36     23.75 o 
   3   1   3       69.93       49.83      4.64 o 
   4   1   3      316.99      319.00     12.05 o 
   5   1   3       49.99       61.69      6.43 o 
   6   1   3       34.74       40.03      5.94 o 
   7   1   3        1.50       -0.32      2.98 o 
  -9   2   3        2.49        2.08      2.86 o 
  -8   2   3       35.38       30.88      4.91 o 
  -7   2   3      122.24      118.71      7.18 o 
  -6   2   3      113.67      117.39      4.64 o 
  -5   2   3      389.82      395.53      6.25 o 
  -4   2   3      421.35      391.99      5.63 o 
  -3   2   3       10.03        8.78      1.14 o 
  -2   2   3      107.72      108.35      3.59 o 
  -1   2   3     1649.94     1716.66     18.28 o 
   0   2   3       19.80       14.79      3.97 o 
   1   2   3      409.88      408.48      7.37 o 
   2   2   3      173.64      186.66      8.18 o 
   3   2   3      112.90      103.84      7.05 o 
   4   2   3       16.64       23.31      4.64 o 
   5   2   3      188.31      185.48     10.67 o 
   6   2   3       96.27       97.49      8.90 o 
   7   2   3       13.72        7.25      4.08 o 
  -9   3   3       50.62       41.19      5.89 o 
  -8   3   3       32.38       41.64      5.46 o 
  -7   3   3      142.48      152.98      8.60 o 
  -6   3   3       18.89       18.46      3.80 o 
  -5   3   3       62.12       48.67      4.84 o 
  -4   3   3      193.16      194.67      6.33 o 
  -3   3   3      698.00      683.17     10.44 o 
  -2   3   3      134.46      106.52      3.39 o 
  -1   3   3       84.78       67.54      2.91 o 
   0   3   3     1001.32     1053.61     13.93 o 
   1   3   3       60.14       70.97      3.37 o 
   2   3   3        0.76        1.17      1.35 o 
   3   3   3        0.64        0.60      1.62 o 
   4   3   3       53.38       56.26      6.41 o 
   5   3   3       98.97      110.77      8.69 o 
   6   3   3       91.76       88.86      8.80 o 
  -8   4   3      133.15      151.76      9.42 o 
  -7   4   3       90.89      105.10      7.69 o 
  -6   4   3      108.24       93.15      7.04 o 
  -5   4   3      502.57      510.91     14.78 o 
  -4   4   3      326.37      313.90      6.92 o 
  -3   4   3      432.52      445.20      8.25 o 
  -2   4   3      131.13      127.61     11.76 o 
  -1   4   3      118.01      116.92      6.47 o 
   0   4   3        3.55        8.31      2.01 o 
   1   4   3       94.54       98.77      4.23 o 
   2   4   3      424.73      431.44     14.64 o 
   3   4   3       13.63       19.84      4.55 o 
   4   4   3       31.42       41.66      6.31 o 
   5   4   3        7.67        6.69      3.99 o 
  -8   5   3      124.04      122.21      9.17 o 
  -7   5   3      385.93      425.56     15.59 o 
  -6   5   3       83.39       89.05      7.21 o 
  -5   5   3       37.25       36.68      4.93 o 
  -4   5   3      712.95      707.54     11.98 o 
  -3   5   3       50.92       57.46      4.21 o 
  -2   5   3      271.97      272.52      9.02 o 
  -1   5   3       97.33      105.86      7.19 o 
   0   5   3      236.07      227.82     13.50 o 
   1   5   3       60.93       66.19      6.55 o 
   2   5   3       94.54      107.63      8.14 o 
   3   5   3      142.06      150.17      9.92 o 
   4   5   3        6.17        8.69      4.02 o 
  -8   6   3       47.13       50.96      7.04 o 
  -7   6   3       42.45       57.07      6.87 o 
  -6   6   3      114.41      132.36      8.67 o 
  -5   6   3       14.67        8.61      3.47 o 
  -4   6   3       54.63       57.09      3.84 o 
  -3   6   3      283.17      296.10      7.76 o 
  -2   6   3      235.19      214.17      6.50 o 
  -1   6   3      183.22      187.53      9.43 o 
   0   6   3       38.97       44.80      5.59 o 
   1   6   3        3.34        0.66      2.70 o 
   2   6   3        6.43        5.11      3.53 o 
   3   6   3        8.64        8.17      4.35 o 
  -7   7   3       30.36       39.64      6.11 o 
  -6   7   3       24.71       37.40      5.90 o 
  -5   7   3       95.03       98.31      7.83 o 
  -4   7   3       46.31       56.08      5.77 o 
  -3   7   3       57.27       44.75      3.74 o 
  -2   7   3      164.24      176.83      9.80 o 
  -1   7   3      126.25      113.50      8.42 o 
   0   7   3       49.09       52.37      6.72 o 
   1   7   3       33.32       42.70      6.50 o 
  -5   8   3        1.87        8.34      3.69 o 
  -3   8   3       20.53       22.16      4.94 o 
  -2   8   3        3.53        8.45      3.69 o 
  -1   8   3       85.87       83.18      8.40 o 
   0  -9   4        4.69        3.41      3.08 o 
   1  -9   4       27.94       34.87      6.14 o 
   2  -9   4       10.33       10.73      3.95 o 
   3  -9   4       29.99       19.94      4.94 o 
   4  -9   4      112.87      117.69      9.13 o 
   5  -9   4       34.77       46.47      6.60 o 
   6  -9   4       62.79       55.17      7.37 o 
  -2  -8   4        2.43        4.79      2.54 o 
  -1  -8   4        1.51        2.83      2.17 o 
   0  -8   4       21.04       22.91      4.68 o 
   1  -8   4      127.16       99.75      7.92 o 
   2  -8   4       30.23       38.75      5.57 o 
   3  -8   4       20.62       26.24      4.99 o 
   4  -8   4      143.16      125.76      8.68 o 
   5  -8   4      279.37      275.53      8.42 o 
   6  -8   4      149.98      125.13      6.05 o 
   7  -8   4       79.70       63.58     19.62 o 
  -3  -7   4        7.64        8.24      2.70 o 
  -2  -7   4        9.10       11.89      2.89 o 
  -1  -7   4       12.21       20.86      3.04 o 
   0  -7   4       37.41       36.58      3.46 o 
   1  -7   4        0.52       -1.00      1.84 o 
   2  -7   4       40.47       33.57      4.89 o 
   3  -7   4        1.44       -0.87      2.00 o 
   4  -7   4       68.48       71.16      4.16 o 
   5  -7   4      129.71      134.11     10.64 o 
   6  -7   4      680.47      673.43     13.90 o 
   7  -7   4      291.30      281.35      9.04 o 
   8  -7   4       76.42       76.54      5.51 o 
  -4  -6   4        4.38        8.45      2.58 o 
  -3  -6   4      114.07       90.04      5.29 o 
  -2  -6   4       65.36       77.28      6.21 o 
  -1  -6   4        6.23        9.14      2.76 o 
   0  -6   4        0.67        2.97      1.69 o 
   1  -6   4        8.28       10.01      1.97 o 
   2  -6   4        2.42        0.79      1.18 o 
   3  -6   4        1.10        1.08      1.23 o 
   4  -6   4      313.88      305.94      7.81 o 
   5  -6   4      123.82      125.77      5.61 o 
   6  -6   4       36.21       45.23      3.84 o 
   7  -6   4      272.03      261.23      8.47 o 
   8  -6   4       32.31       31.50      6.91 o 
  -5  -5   4       44.19       34.09      6.45 o 
  -4  -5   4       84.14       82.82      4.98 o 
  -3  -5   4        2.06        3.21      1.95 o 
  -2  -5   4      130.70      118.76      5.20 o 
  -1  -5   4       21.62       27.52      6.80 o 
   0  -5   4       77.24       73.98      3.56 o 
   1  -5   4      513.62      483.49      8.77 o 
   2  -5   4      456.52      457.65      6.37 o 
   3  -5   4      180.24      172.30      5.24 o 
   4  -5   4       70.02       74.61      5.70 o 
   5  -5   4      108.92      106.65      4.90 o 
   6  -5   4      116.17      108.17      5.14 o 
   7  -5   4       10.34       13.79      4.11 o 
   8  -5   4       72.67       81.34      5.45 o 
  -6  -4   4        3.42        5.02      2.77 o 
  -5  -4   4       62.66       61.10     15.72 o 
  -4  -4   4        8.33        4.21      1.98 o 
  -3  -4   4       45.64       37.92      3.20 o 
  -2  -4   4       11.62       17.03      2.25 o 
  -1  -4   4      141.51      119.44      4.37 o 
   0  -4   4      148.52      128.48      4.07 o 
   1  -4   4      449.17      434.57      7.54 o 
   2  -4   4     1361.20     1417.83     16.78 o 
   3  -4   4      219.82      225.66      5.76 o 
   4  -4   4      605.04      580.53     14.41 o 
   5  -4   4       92.17       93.94      4.70 o 
   6  -4   4      349.56      351.28      9.14 o 
   7  -4   4      283.43      288.46     12.96 o 
   8  -4   4       36.70       41.51      6.35 o 
  -7  -3   4       13.77       19.77      5.59 o 
  -6  -3   4        1.48        1.22      1.84 o 
  -5  -3   4        2.32        2.43      1.61 o 
  -4  -3   4      183.98      184.23      6.06 o 
  -3  -3   4      102.31      112.59      7.08 o 
  -2  -3   4      932.12      912.07     13.28 o 
  -1  -3   4     1080.54     1173.99     11.14 o 
   0  -3   4       47.09       67.64      2.88 o 
   1  -3   4      148.60      165.11      6.09 o 
   2  -3   4       20.24       24.02      2.85 o 
   3  -3   4      693.31      731.03     16.60 o 
   4  -3   4      484.80      502.16     13.92 o 
   5  -3   4      299.18      314.23     11.83 o 
   6  -3   4       15.82       15.68      4.10 o 
   7  -3   4      175.56      151.16      9.67 o 
   8  -3   4       23.39       25.96      5.59 o 
  -7  -2   4       34.75       31.74      5.70 o 
  -6  -2   4      101.07      114.61      8.30 o 
  -5  -2   4      244.85      245.06      6.94 o 
  -4  -2   4      178.85      174.48      5.36 o 
  -3  -2   4      264.15      258.99      4.37 o 
  -2  -2   4      898.68      873.98      8.99 o 
  -1  -2   4     1342.65     1385.86     12.48 o 
   0  -2   4       72.45       74.63      3.43 o 
   1  -2   4       31.83       14.92      1.96 o 
   2  -2   4     3273.48     3456.40     50.29 o 
   3  -2   4      424.50      418.90     11.69 o 
   4  -2   4      635.91      639.92     16.22 o 
   5  -2   4      251.97      253.68     10.88 o 
   6  -2   4       10.67        7.76      3.45 o 
   7  -2   4       34.93       36.38      6.03 o 
   8  -2   4       63.46       65.25      7.94 o 
  -8  -1   4       31.52       33.79      6.07 o 
  -7  -1   4       44.81       38.04      5.80 o 
  -6  -1   4      176.44      165.29      8.88 o 
  -5  -1   4        8.46        9.09      1.48 o 
  -4  -1   4      159.08      164.91      3.79 o 
  -3  -1   4        2.40       10.60      2.23 o 
  -2  -1   4      400.00      403.16      5.10 o 
  -1  -1   4     1350.88     1334.70     13.97 o 
   0  -1   4      187.48      172.49      4.61 o 
   1  -1   4     1415.05     1474.30     23.33 o 
   2  -1   4     1458.10     1633.22     27.02 o 
   3  -1   4      643.65      641.23     15.47 o 
   4  -1   4       61.43       61.73      5.39 o 
   5  -1   4       40.71       38.30      5.12 o 
   6  -1   4        0.56        2.98      3.18 o 
   7  -1   4        1.86        4.96      3.41 o 
   8  -1   4       24.49       25.94      5.84 o 
  -8   0   4        5.23        5.33      3.89 o 
  -7   0   4        9.74       11.47      3.73 o 
  -6   0   4       35.21       46.30      3.39 o 
  -5   0   4      583.67      579.59     10.18 o 
  -4   0   4      534.87      520.84      6.83 o 
  -3   0   4     1010.79     1024.21     11.82 o 
  -2   0   4     2350.85     2377.42     33.74 o 
  -1   0   4     1120.73     1051.24     17.42 o 
   0   0   4       79.97       97.57      3.09 o 
   1   0   4       96.67       86.62      4.33 o 
   2   0   4      474.77      416.43     11.19 o 
   3   0   4        2.41        4.17      2.31 o 
   4   0   4      427.62      431.54     13.94 o 
   5   0   4      203.10      205.33     10.60 o 
   6   0   4       19.24       22.00      4.62 o 
   7   0   4        0.72        0.60      3.19 o 
  -8   1   4       10.86        9.40      3.57 o 
  -7   1   4        5.45        3.35      2.37 o 
  -6   1   4       44.20       45.61      3.39 o 
  -5   1   4      531.46      526.14      9.64 o 
  -4   1   4      658.60      682.70      8.06 o 
  -3   1   4      685.66      689.21     14.55 o 
  -2   1   4      401.23      400.66      9.96 o 
  -1   1   4      875.41      836.61     22.16 o 
   0   1   4      136.01      126.28      3.61 o 
   1   1   4      376.38      364.51      6.89 o 
   2   1   4      220.08      219.25      8.36 o 
   3   1   4      154.59      134.29      7.33 o 
   4   1   4       56.28       51.19      5.72 o 
   5   1   4      105.75      104.72      8.20 o 
   6   1   4        1.82        1.77      3.04 o 
   7   1   4        5.89        4.10      3.52 o 
  -8   2   4       36.00       44.47      5.57 o 
  -7   2   4      129.90      132.20      7.84 o 
  -6   2   4       95.15      106.95      4.60 o 
  -5   2   4      125.02      111.35      4.39 o 
  -4   2   4      250.54      234.26      8.75 o 
  -3   2   4      123.68      106.48      2.96 o 
  -2   2   4      721.82      704.25      9.26 o 
  -1   2   4     1394.11     1422.94     16.32 o 
   0   2   4     1711.18     1766.19     20.04 o 
   1   2   4      686.24      673.57     10.62 o 
   2   2   4      115.03      119.65      4.49 o 
   3   2   4       12.14       15.50      3.78 o 
   4   2   4       46.19       54.42      6.52 o 
   5   2   4       57.00       65.41      7.33 o 
   6   2   4       89.63       92.69      8.95 o 
  -8   3   4       50.81       48.88      6.14 o 
  -7   3   4       27.74       29.88      4.94 o 
  -6   3   4      121.12      110.25      7.49 o 
  -5   3   4      580.09      612.27     10.72 o 
  -4   3   4       45.20       49.63      4.83 o 
  -3   3   4      345.05      342.09      6.47 o 
  -2   3   4       23.88       36.29      2.22 o 
  -1   3   4      613.25      605.05      9.59 o 
   0   3   4       31.16       34.92      2.52 o 
   1   3   4      197.96      190.96      5.71 o 
   2   3   4       21.01       23.43      2.66 o 
   3   3   4       93.10       97.28      9.41 o 
   4   3   4       10.84        9.41      3.70 o 
   5   3   4        5.01        8.34      3.81 o 
   6   3   4       15.29       25.19      5.93 o 
  -8   4   4        6.70        8.03      3.88 o 
  -7   4   4      231.17      239.69     11.50 o 
  -6   4   4      204.52      190.72      9.79 o 
  -5   4   4      835.85      809.13     19.85 o 
  -4   4   4     2053.74     2058.10     35.71 o 
  -3   4   4      342.62      347.65      7.30 o 
  -2   4   4      352.42      366.18      7.55 o 
  -1   4   4       44.91       40.98      4.03 o 
   0   4   4      446.12      448.18     15.08 o 
   1   4   4      463.67      450.22      9.32 o 
   2   4   4      426.54      403.82     14.62 o 
   3   4   4      112.66      113.82      8.51 o 
   4   4   4        9.02        7.55      3.96 o 
   5   4   4        7.51       15.13      4.88 o 
  -8   5   4        5.83        8.51      4.11 o 
  -7   5   4       30.51       37.01      5.88 o 
  -6   5   4        1.67        4.19      3.31 o 
  -5   5   4      159.94      161.05      8.97 o 
  -4   5   4       27.67       33.31      4.84 o 
  -3   5   4      245.89      253.12      6.76 o 
  -2   5   4      102.72       95.48      4.58 o 
  -1   5   4       44.94       52.07      3.53 o 
   0   5   4       84.33       91.49      4.52 o 
   1   5   4        6.23        6.88      3.53 o 
   2   5   4      231.71      249.92     12.52 o 
   3   5   4        0.32       -0.46      2.72 o 
   4   5   4        0.87        3.11      3.56 o 
  -7   6   4       50.67       48.78      6.74 o 
  -6   6   4       46.63       46.25      6.14 o 
  -5   6   4        0.80        4.19      3.11 o 
  -4   6   4      257.37      260.25     11.24 o 
  -3   6   4       75.71       88.07      6.65 o 
  -2   6   4      304.49      284.45      7.78 o 
  -1   6   4      157.86      169.37      9.02 o 
   0   6   4       48.31       44.28      5.78 o 
   1   6   4       66.69       61.23      7.08 o 
   2   6   4       26.46       23.17      5.50 o 
  -6   7   4       44.35       56.66      6.80 o 
  -5   7   4       57.11       66.43      6.72 o 
  -4   7   4       21.76       25.55      4.61 o 
  -3   7   4       13.49       16.23      3.91 o 
  -2   7   4        1.93        3.31      2.74 o 
  -1   7   4       31.13       30.91      5.45 o 
   0   7   4        8.67       16.56      4.64 o 
   1   7   4       13.58       13.59      4.64 o 
   0  -9   5       21.53       27.39      5.69 o 
   1  -9   5        5.39        6.33      3.57 o 
   2  -9   5       15.10       17.90      4.55 o 
   3  -9   5       45.50       59.37      7.27 o 
   4  -9   5       12.03       11.68      4.36 o 
   5  -9   5       50.78       49.69      6.94 o 
  -2  -8   5        0.13        2.24      2.12 o 
  -1  -8   5       52.74       61.55      4.89 o 
   0  -8   5       44.04       24.83      4.90 o 
   1  -8   5      220.63      222.28     11.84 o 
   2  -8   5       72.45       84.75      7.79 o 
   3  -8   5        0.41        1.08      2.22 o 
   4  -8   5       39.69       54.73      6.44 o 
   5  -8   5       14.63       19.43      3.08 o 
   6  -8   5      197.96      192.25      7.66 o 
   7  -8   5      117.44      116.29      6.64 o 
  -3  -7   5       18.14       11.18      2.96 o 
  -2  -7   5        3.70        4.28      3.03 o 
  -1  -7   5        8.72        7.60      4.23 o 
   0  -7   5       32.32       40.85      3.63 o 
   1  -7   5       36.56       47.23      5.74 o 
   2  -7   5        1.24        3.30      2.52 o 
   3  -7   5       12.98        7.35      3.09 o 
   4  -7   5       46.92       48.46      4.17 o 
   5  -7   5        3.03        1.52      2.96 o 
   6  -7   5       17.24       12.44      2.85 o 
   7  -7   5       74.65       79.79      5.40 o 
  -4  -6   5       67.30       63.46      4.98 o 
  -3  -6   5       93.62      111.55      7.22 o 
  -2  -6   5      124.27      131.78      5.91 o 
  -1  -6   5       31.58       32.04      3.23 o 
   0  -6   5       99.85      103.83      4.68 o 
   1  -6   5      168.01      163.14      5.41 o 
   2  -6   5      100.33       92.79      6.41 o 
   3  -6   5      302.61      288.55     11.40 o 
   4  -6   5      160.60      158.26      8.84 o 
   5  -6   5        1.23       -1.30      1.56 o 
   6  -6   5       99.18       99.64      5.26 o 
   7  -6   5       22.37       25.34      3.45 o 
   8  -6   5       10.20        8.57      4.18 o 
  -5  -5   5       97.24       97.15      5.64 o 
  -4  -5   5        6.69       16.33      2.90 o 
  -3  -5   5       66.75       56.01      6.14 o 
  -2  -5   5       40.67       48.21      3.66 o 
  -1  -5   5        3.92        7.46      1.90 o 
   0  -5   5       66.84       58.45      3.39 o 
   1  -5   5      480.62      475.79      8.84 o 
   2  -5   5      139.94      137.66      4.25 o 
   3  -5   5       10.61       10.06      2.88 o 
   4  -5   5      104.02      109.44      7.03 o 
   5  -5   5      175.71      179.89      9.41 o 
   6  -5   5        5.64        2.74      2.67 o 
   7  -5   5      155.81      170.20     10.42 o 
   8  -5   5       85.01       93.46      8.92 o 
  -6  -4   5        3.42       10.43      4.35 o 
  -5  -4   5       16.32       18.15      3.14 o 
  -4  -4   5       99.14       90.51      4.69 o 
  -3  -4   5      167.53      207.58      6.57 o 
  -2  -4   5      191.54      182.78      5.80 o 
  -1  -4   5      348.15      322.53      7.24 o 
   0  -4   5      162.45      156.90      4.70 o 
   1  -4   5       31.96       24.40      5.69 o 
   2  -4   5      229.91      230.83      8.47 o 
   3  -4   5       14.09       10.12      2.60 o 
   4  -4   5      169.16      162.97      8.16 o 
   5  -4   5       25.48       26.41      4.27 o 
   6  -4   5      929.69      934.92     24.39 o 
   7  -4   5      216.25      214.35     11.66 o 
   8  -4   5       97.79       86.43      8.90 o 
  -7  -3   5       23.17       16.04      5.27 o 
  -6  -3   5       11.36       12.40      4.55 o 
  -5  -3   5       73.67       75.02      6.94 o 
  -4  -3   5        8.99       10.25      2.09 o 
  -3  -3   5      619.48      605.72     10.88 o 
  -2  -3   5      578.91      617.24     13.90 o 
  -1  -3   5       17.79       16.93      1.52 o 
   0  -3   5        1.11        0.30      1.07 o 
   1  -3   5       83.14      103.40      4.99 o 
   2  -3   5       15.43        9.97      2.30 o 
   3  -3   5       15.18       13.22      2.72 o 
   4  -3   5      330.25      341.62     11.92 o 
   5  -3   5        2.74        1.92      2.53 o 
   6  -3   5        3.75        6.18      3.37 o 
   7  -3   5      138.91      151.89     10.13 o 
   8  -3   5       11.49       13.58      4.90 o 
  -7  -2   5      113.33      120.42      9.31 o 
  -6  -2   5      231.06      210.83     10.79 o 
  -5  -2   5       64.63       68.17      6.31 o 
  -4  -2   5      342.40      341.20     12.13 o 
  -3  -2   5        4.63        4.77      1.00 o 
  -2  -2   5     2442.26     2453.94     20.91 o 
  -1  -2   5      560.47      562.95     12.45 o 
   0  -2   5      957.73      862.33     15.35 o 
   1  -2   5     1889.44     1934.90     30.31 o 
   2  -2   5      398.29      388.15     10.42 o 
   3  -2   5      647.30      709.92     16.83 o 
   4  -2   5      515.36      501.23     14.83 o 
   5  -2   5      244.02      259.90     11.54 o 
   6  -2   5        0.73        0.70      2.73 o 
   7  -2   5       86.87       91.47      8.67 o 
   8  -2   5       29.75       28.50      6.24 o 
  -8  -1   5       19.41       14.51      5.02 o 
  -7  -1   5       31.90       32.19      5.55 o 
  -6  -1   5       40.71       44.88      5.65 o 
  -5  -1   5       49.74       52.59      4.50 o 
  -4  -1   5        8.86       11.00      2.12 o 
  -3  -1   5        1.63        4.19      0.86 o 
  -2  -1   5      609.71      636.06      8.07 o 
  -1  -1   5     1417.85     1509.33     16.73 o 
   0  -1   5     1227.82     1276.64     17.26 o 
   1  -1   5       16.67       19.46      2.41 o 
   2  -1   5        1.70        3.19      1.86 o 
   3  -1   5       26.41       19.72      3.33 o 
   4  -1   5        2.01        1.95      2.48 o 
   5  -1   5      198.21      204.80     10.49 o 
   6  -1   5       50.60       58.13      6.80 o 
   7  -1   5       11.45        5.85      4.01 o 
   8  -1   5        0.77        2.58      3.51 o 
  -8   0   5       18.98       23.11      5.27 o 
  -7   0   5        2.42        4.91      3.51 o 
  -6   0   5      114.64      110.26      4.91 o 
  -5   0   5      117.21      126.73      4.80 o 
  -4   0   5      140.17      130.51      4.61 o 
  -3   0   5     1238.98     1259.58     21.80 o 
  -2   0   5     1127.13     1117.05     19.55 o 
  -1   0   5     1081.47     1070.75     12.05 o 
   0   0   5     1818.33     1847.65     19.84 o 
   1   0   5     2083.95     2115.92     32.99 o 
   2   0   5       50.45       47.93      4.25 o 
   3   0   5      264.19      277.56     10.44 o 
   4   0   5      699.30      655.32     18.41 o 
   5   0   5      126.14      135.33      9.14 o 
   6   0   5        7.47        6.70      3.63 o 
   7   0   5       63.95       53.03      7.13 o 
  -8   1   5       38.60       39.54      5.30 o 
  -7   1   5       18.30       20.31      5.43 o 
  -6   1   5       43.74       50.65      4.84 o 
  -5   1   5      139.50      134.32      8.15 o 
  -4   1   5      101.14      104.64      5.95 o 
  -3   1   5      140.59      154.02      6.58 o 
  -2   1   5      588.33      631.48     13.93 o 
  -1   1   5      787.07      810.01     10.23 o 
   0   1   5      209.39      213.23      5.10 o 
   1   1   5     1306.69     1315.21     18.08 o 
   2   1   5      889.05      831.69     18.79 o 
   3   1   5       71.60       63.14      5.77 o 
   4   1   5       95.17       90.08      7.41 o 
   5   1   5       33.21       29.18      5.49 o 
   6   1   5        4.24        7.30      4.03 o 
   7   1   5        3.95        7.92      4.12 o 
  -8   2   5       40.08       44.52      5.88 o 
  -7   2   5       64.04       67.39      6.41 o 
  -6   2   5       92.37       92.16      4.50 o 
  -5   2   5      143.42      141.51      8.35 o 
  -4   2   5       88.48       99.22      6.21 o 
  -3   2   5      224.28      191.01      7.74 o 
  -2   2   5      210.93      187.77      4.07 o 
  -1   2   5     1013.74     1093.86     25.53 o 
   0   2   5      906.70      898.73     12.85 o 
   1   2   5      369.22      348.16      7.68 o 
   2   2   5        2.09        3.27      2.87 o 
   3   2   5      190.19      201.25     10.29 o 
   4   2   5       19.02       26.87      5.26 o 
   5   2   5      115.02      116.06      9.27 o 
   6   2   5       10.18       10.79      4.67 o 
  -8   3   5        1.06        3.26      3.42 o 
  -7   3   5       13.55        6.86      3.58 o 
  -6   3   5       82.68       73.75      6.38 o 
  -5   3   5      211.79      228.74     10.06 o 
  -4   3   5      722.38      710.07     17.57 o 
  -3   3   5      574.00      542.42     14.41 o 
  -2   3   5      466.36      456.85     12.81 o 
  -1   3   5      149.66      152.10      4.75 o 
   0   3   5       45.75       52.24      3.19 o 
   1   3   5      398.97      395.48     10.45 o 
   2   3   5        6.33        9.65      2.35 o 
   3   3   5        4.86        9.18      3.33 o 
   4   3   5       76.22       81.42      7.91 o 
   5   3   5       14.59       21.45      5.49 o 
  -8   4   5        1.87        0.65      3.06 o 
  -7   4   5        0.74        2.10      3.24 o 
  -6   4   5       63.73       49.77      5.98 o 
  -5   4   5      754.46      766.66     20.09 o 
  -4   4   5      188.63      199.03      9.37 o 
  -3   4   5      685.58      692.48     17.46 o 
  -2   4   5      382.00      364.79      7.85 o 
  -1   4   5      404.56      398.70      8.53 o 
   0   4   5      209.57      228.18      9.46 o 
   1   4   5      328.82      307.64      8.00 o 
   2   4   5      643.34      624.90     19.04 o 
   3   4   5       19.37       19.87      4.89 o 
   4   4   5       37.17       44.81      6.85 o 
  -8   5   5       13.60       21.88      5.53 o 
  -7   5   5        2.73        0.03      3.30 o 
  -6   5   5        9.11        9.22      3.94 o 
  -5   5   5      136.73      126.25      8.46 o 
  -4   5   5      110.54      106.54      7.39 o 
  -3   5   5       86.67       77.49      6.58 o 
  -2   5   5       69.64       73.82      6.12 o 
  -1   5   5      147.93      170.74      6.01 o 
   0   5   5       48.68       54.04      4.17 o 
   1   5   5       50.89       55.01      6.59 o 
   2   5   5       30.95       25.57      5.28 o 
   3   5   5       16.97       19.84      5.35 o 
  -7   6   5       58.68       64.38      7.81 o 
  -6   6   5       12.89       19.15      4.88 o 
  -5   6   5      143.90      142.81      9.20 o 
  -4   6   5       16.17       14.88      4.26 o 
  -3   6   5      112.11      104.15      7.48 o 
  -2   6   5      289.51      276.72     11.45 o 
  -1   6   5       11.90       11.22      3.42 o 
   0   6   5       10.76        4.30      3.03 o 
   1   6   5       14.28       18.66      4.92 o 
   2   6   5       46.69       50.80      7.55 o 
  -6   7   5       40.88       49.60      6.96 o 
  -5   7   5       64.23       67.43      7.40 o 
  -4   7   5      146.52      150.65      9.63 o 
  -3   7   5        8.41        8.30      3.57 o 
   0   7   5        0.63        4.43      3.08 o 
   1  -9   6        9.59        1.09      2.72 o 
   2  -9   6        0.28        3.52      3.12 o 
   3  -9   6       17.79       17.11      4.62 o 
   4  -9   6       45.47       43.10      6.39 o 
   5  -9   6       33.96       42.47      6.78 o 
  -1  -8   6       18.71       21.46      4.05 o 
   0  -8   6       72.76       68.75      7.35 o 
   1  -8   6      162.72      182.23     10.65 o 
   2  -8   6       16.79       15.93      4.19 o 
   3  -8   6       81.22       95.63      7.72 o 
   4  -8   6        0.45        4.63      2.98 o 
   5  -8   6       39.45       32.04      5.68 o 
   6  -8   6       23.11       27.01      5.58 o 
  -3  -7   6       61.18       68.76      5.69 o 
  -2  -7   6       15.11       20.11      6.57 o 
  -1  -7   6       51.62       50.18      4.18 o 
   0  -7   6       34.37       30.50      3.32 o 
   1  -7   6        2.26        1.98      2.20 o 
   2  -7   6       43.73       48.56      5.69 o 
   3  -7   6       32.57       31.53      4.94 o 
   4  -7   6       63.72       65.52      6.72 o 
   5  -7   6        0.64        2.22      2.53 o 
   6  -7   6       38.57       43.17      6.48 o 
   7  -7   6        1.78        0.79      2.58 o 
  -4  -6   6       34.45       45.18     13.45 o 
  -3  -6   6      154.68      169.34      7.07 o 
  -2  -6   6      131.75      114.89      7.73 o 
  -1  -6   6       27.94       32.33      3.19 o 
   0  -6   6      171.96      177.70      6.20 o 
   1  -6   6      236.39      225.44      6.52 o 
   2  -6   6       42.29       40.69      4.84 o 
   3  -6   6      334.83      302.97     11.81 o 
   4  -6   6      147.44      144.65      8.64 o 
   5  -6   6      233.20      266.49     12.50 o 
   6  -6   6        1.97       -0.42      2.28 o 
   7  -6   6       30.73       35.46      6.12 o 
   8  -6   6        2.43        1.29      3.12 o 
  -5  -5   6       17.80       23.47      5.75 o 
  -4  -5   6       28.09       24.92      3.35 o 
  -3  -5   6       26.47       24.37      3.03 o 
  -2  -5   6       19.78       27.83      3.02 o 
  -1  -5   6      308.19      284.71      7.54 o 
   0  -5   6      219.18      223.01      6.29 o 
   1  -5   6      542.96      580.15     14.90 o 
   2  -5   6      242.54      231.01      5.90 o 
   3  -5   6       10.66        6.49      2.80 o 
   4  -5   6       18.31       25.91      4.38 o 
   5  -5   6        0.98       -2.67      1.78 o 
   6  -5   6      380.31      394.52     15.59 o 
   7  -5   6       85.87       80.47      8.03 o 
   8  -5   6       47.32       47.29      7.23 o 
  -6  -4   6        2.68        0.89      3.89 o 
  -5  -4   6       39.46       42.44      6.28 o 
  -4  -4   6       26.19       29.56      5.20 o 
  -3  -4   6      326.40      314.86     11.27 o 
  -2  -4   6       97.14       99.52     10.08 o 
  -1  -4   6       88.17      103.43      4.70 o 
   0  -4   6      168.40      152.64      4.81 o 
   1  -4   6      580.72      595.43     14.54 o 
   2  -4   6        0.93        0.45      1.39 o 
   3  -4   6       95.95       95.38      6.23 o 
   4  -4   6        1.07        2.28      2.35 o 
   5  -4   6       16.44       21.10      4.42 o 
   6  -4   6       80.33       85.42      7.78 o 
   7  -4   6       48.55       46.88      6.69 o 
   8  -4   6      113.07      119.88      9.94 o 
  -6  -3   6       53.36       55.35      7.03 o 
  -5  -3   6      125.91      134.39      9.03 o 
  -4  -3   6      283.30      304.22     12.46 o 
  -3  -3   6      616.62      653.89     11.39 o 
  -2  -3   6      521.75      526.45      7.02 o 
  -1  -3   6        5.54        5.82      1.13 o 
   0  -3   6      269.10      272.72      8.19 o 
   1  -3   6      152.40      157.26      6.44 o 
   3  -3   6      462.46      493.95     13.93 o 
   4  -3   6      445.88      518.80     15.77 o 
   5  -3   6       18.37       19.41      4.41 o 
   6  -3   6        3.20        4.36      3.45 o 
   7  -3   6       39.60       45.70      6.75 o 
   8  -3   6        4.89        6.11      4.01 o 
  -7  -2   6       23.43       15.00      4.83 o 
  -6  -2   6       47.68       55.25      6.66 o 
  -5  -2   6      226.55      240.51     11.26 o 
  -4  -2   6       12.24       12.26      3.52 o 
  -3  -2   6      182.15      182.79      7.15 o 
  -2  -2   6      557.54      558.19      7.09 o 
  -1  -2   6      206.02      207.93      6.02 o 
   0  -2   6      765.72      782.89     10.68 o 
   1  -2   6      272.67      272.28      8.23 o 
   2  -2   6      607.88      624.06     14.90 o 
   3  -2   6      519.36      561.11     15.05 o 
   4  -2   6      254.05      268.60     11.25 o 
   5  -2   6       21.47       28.33      5.11 o 
   6  -2   6       10.70       11.54      4.32 o 
   7  -2   6       43.75       40.84      6.70 o 
  -7  -1   6        4.45        7.07      4.06 o 
  -6  -1   6       94.88       76.03      7.10 o 
  -5  -1   6        0.68       -1.47      1.47 o 
  -4  -1   6       99.27      118.86      4.54 o 
  -3  -1   6       98.91       85.57      3.79 o 
  -2  -1   6      449.94      461.33     11.35 o 
  -1  -1   6      421.90      406.99      7.75 o 
   0  -1   6      843.36      924.80     11.91 o 
   1  -1   6      561.05      564.72     12.54 o 
   2  -1   6       51.85       47.46      4.35 o 
   3  -1   6      317.05      317.54     11.09 o 
   4  -1   6      320.61      338.47     12.89 o 
   5  -1   6      129.45      127.41      8.76 o 
   6  -1   6       35.75       35.32      6.01 o 
   7  -1   6       87.54       79.08      8.77 o 
  -8   0   6       15.34       11.97      4.42 o 
  -7   0   6       10.44        8.13      3.92 o 
  -6   0   6      100.01      104.51      4.99 o 
  -5   0   6      273.68      293.38      7.59 o 
  -4   0   6      113.73      106.54      4.48 o 
  -3   0   6      105.95       95.96      5.48 o 
  -2   0   6      112.67      103.50      5.51 o 
  -1   0   6       72.24       65.50      2.33 o 
   0   0   6       27.23       26.58      2.01 o 
   1   0   6      590.99      612.98     13.85 o 
   2   0   6      797.10      764.73     17.57 o 
   3   0   6      638.08      630.76     17.09 o 
   4   0   6      526.12      512.80     16.65 o 
   5   0   6       48.30       50.25      6.45 o 
   6   0   6       37.13       48.56      6.78 o 
   7   0   6        4.94        5.27      3.98 o 
  -7   1   6       85.60       97.62      5.21 o 
  -6   1   6      151.62      136.25      5.49 o 
  -5   1   6      149.11      156.27      5.69 o 
  -4   1   6       79.61       77.09      5.69 o 
  -3   1   6        7.40        8.35      2.66 o 
  -2   1   6      439.32      402.97     11.42 o 
  -1   1   6        1.97        4.00      1.08 o 
   0   1   6     1204.47     1152.69     15.16 o 
   1   1   6      530.73      503.80      9.33 o 
   2   1   6      112.84      106.90      4.52 o 
   3   1   6      633.49      614.11     17.58 o 
   4   1   6      146.96      154.45      9.55 o 
   5   1   6      182.80      182.27     11.15 o 
   6   1   6        1.60       -0.59      3.51 o 
  -8   2   6       34.30       41.54      5.99 o 
  -7   2   6        4.21        7.75      3.70 o 
  -6   2   6       82.10       93.00      4.81 o 
  -5   2   6       15.48       13.31      3.73 o 
  -4   2   6       12.96       12.30      3.46 o 
  -3   2   6       25.41       22.99      3.70 o 
  -2   2   6      267.66      255.32      9.40 o 
  -1   2   6      817.37      804.96     13.73 o 
   0   2   6      211.91      213.50      5.90 o 
   1   2   6       60.34       57.89      3.65 o 
   2   2   6       21.61       17.91      2.58 o 
   3   2   6       12.98       11.13      2.36 o 
   4   2   6       74.39       78.67      7.77 o 
   5   2   6       63.25       54.76      7.26 o 
  -8   3   6       11.87        8.95      4.19 o 
  -7   3   6        1.70       -0.01      2.91 o 
  -6   3   6       30.88       28.38      4.78 o 
  -5   3   6      123.90      145.98      8.64 o 
  -4   3   6      129.92      125.92      7.72 o 
  -3   3   6      173.33      184.58      8.75 o 
  -2   3   6      281.93      262.45     10.18 o 
  -1   3   6      461.77      458.49      8.97 o 
   0   3   6      596.79      587.03     10.84 o 
   1   3   6     1154.37     1182.93     37.03 o 
   2   3   6       44.20       46.41      3.80 o 
   3   3   6      214.10      228.27      7.39 o 
   4   3   6       66.03       62.58      7.23 o 
   5   3   6       66.76       68.75      8.17 o 
  -8   4   6       76.47       78.13      8.11 o 
  -7   4   6        0.56        2.13      3.56 o 
  -6   4   6        5.46        6.72      3.43 o 
  -5   4   6        1.00       -0.49      2.73 o 
  -4   4   6       16.99       20.48      4.34 o 
  -3   4   6        1.37       -1.13      2.56 o 
  -2   4   6       15.83       24.05      4.16 o 
  -1   4   6       71.73       83.76      6.59 o 
   0   4   6       99.30       99.52      7.00 o 
   1   4   6      453.42      423.57     17.81 o 
   2   4   6      229.97      239.70     11.67 o 
   3   4   6       12.05        9.07      4.15 o 
   4   4   6       18.78       13.38      4.88 o 
  -7   5   6      126.40      113.93      9.38 o 
  -6   5   6        0.63        0.79      3.30 o 
  -5   5   6       51.45       55.54      6.36 o 
  -4   5   6        3.79        5.62      3.61 o 
  -3   5   6       14.52       16.37      4.03 o 
  -2   5   6      142.15      154.26      8.72 o 
  -1   5   6       25.84       34.27      5.06 o 
   0   5   6       56.15       56.44      4.61 o 
   1   5   6       57.92       58.23      6.87 o 
   2   5   6       31.48       28.32      5.78 o 
  -6   6   6       46.54       38.46      6.36 o 
  -5   6   6       33.45       36.54      6.09 o 
  -4   6   6       61.38       59.39      6.72 o 
  -3   6   6      126.58      116.31      8.31 o 
  -2   6   6       49.13       50.28      6.03 o 
  -1   6   6       22.15       19.72      4.46 o 
   0   6   6        6.17        5.72      3.21 o 
   1   6   6       12.66       19.77      5.04 o 
  -4   7   6       17.84       20.48      5.17 o 
  -3   7   6       29.25       40.22      6.00 o 
   1  -9   7       40.13       40.41      6.49 o 
   2  -9   7       12.04       15.04      4.48 o 
   3  -9   7       55.65       42.73      6.53 o 
   4  -9   7       29.12       31.54      5.95 o 
  -1  -8   7       38.76       40.29      6.00 o 
   0  -8   7       56.04       64.98      7.17 o 
   1  -8   7       47.38       41.93      6.04 o 
   2  -8   7       49.77       56.91      6.58 o 
   3  -8   7        0.84       -2.67      1.78 o 
   4  -8   7        1.86        2.75      2.80 o 
   5  -8   7       61.21       65.97      7.52 o 
   6  -8   7       31.84       22.17      5.74 o 
  -3  -7   7       25.56       23.10      3.70 o 
  -2  -7   7       33.51       29.84      3.68 o 
  -1  -7   7       92.09       90.43      7.44 o 
   0  -7   7      128.74      148.19      6.12 o 
   1  -7   7       71.75       54.33      6.02 o 
   2  -7   7       30.26       29.92      4.83 o 
   3  -7   7      231.47      205.86     10.46 o 
   4  -7   7       55.14       65.93      6.88 o 
   5  -7   7       87.42       75.11      7.68 o 
   6  -7   7      177.44      182.54      7.99 o 
   7  -7   7       19.77       11.59      4.05 o 
  -4  -6   7        1.98        1.47      3.86 o 
  -3  -6   7       16.07       12.17      4.14 o 
  -2  -6   7       15.29       15.42      2.75 o 
  -1  -6   7       42.15       50.44      3.93 o 
   0  -6   7      213.60      177.77      6.23 o 
   1  -6   7      192.94      201.87      6.26 o 
   2  -6   7      185.21      156.96      8.45 o 
   3  -6   7       97.55      105.35      7.33 o 
   4  -6   7      142.83      149.45      9.10 o 
   5  -6   7       42.63       48.58      6.26 o 
   6  -6   7       23.18       19.52      4.87 o 
   7  -6   7       56.43       68.92      8.12 o 
  -5  -5   7        3.57       -0.45      3.58 o 
  -4  -5   7       18.31       17.32      5.14 o 
  -3  -5   7        4.78       10.86      3.94 o 
  -2  -5   7       37.58       30.40      3.08 o 
  -1  -5   7      119.12      114.97      5.02 o 
   0  -5   7      332.16      366.51      8.93 o 
   1  -5   7      957.16      896.11     19.60 o 
   2  -5   7      104.05      105.53      6.63 o 
   3  -5   7      346.95      369.39     13.08 o 
   4  -5   7        9.18        8.22      3.39 o 
   5  -5   7      235.64      238.69     11.48 o 
   6  -5   7      104.77      108.99      8.78 o 
   7  -5   7       25.25       31.47      6.13 o 
  -6  -4   7        0.53       -3.60      3.29 o 
  -5  -4   7        4.19        1.55      3.36 o 
  -4  -4   7       81.30       72.42      7.40 o 
  -3  -4   7      420.79      408.53     14.66 o 
  -2  -4   7       26.34       30.41      2.75 o 
  -1  -4   7      126.17      119.27      4.53 o 
   0  -4   7       76.88       78.80      2.88 o 
   1  -4   7        1.74       -0.50      1.35 o 
   2  -4   7      325.75      325.97     11.13 o 
   3  -4   7      258.85      288.73     11.19 o 
   4  -4   7       41.68       51.88      5.78 o 
   5  -4   7        7.60        8.59      3.52 o 
   6  -4   7      125.01      119.86      9.17 o 
   7  -4   7        4.57        1.43      3.71 o 
  -6  -3   7        0.22       -2.11      3.40 o 
  -5  -3   7       33.34       42.48      6.14 o 
  -4  -3   7       45.13       47.12      5.88 o 
  -3  -3   7     1112.40     1092.80     24.93 o 
  -2  -3   7      601.72      610.52     10.19 o 
  -1  -3   7      366.12      366.16      6.85 o 
   0  -3   7      181.59      194.07      5.03 o 
   1  -3   7     1117.98     1194.85     22.74 o 
   2  -3   7      573.67      594.81     15.17 o 
   3  -3   7      826.57      885.34     20.91 o 
   4  -3   7     1225.34     1272.51     28.08 o 
   5  -3   7       18.05       11.24      4.04 o 
   6  -3   7       80.22       81.45      8.35 o 
   7  -3   7       19.40       24.22      6.04 o 
  -7  -2   7        1.05        2.82      4.08 o 
  -6  -2   7        0.59       -3.95      2.97 o 
  -5  -2   7       44.99       41.93      5.62 o 
  -4  -2   7        0.47        2.44      2.80 o 
  -3  -2   7        0.72        2.79      1.66 o 
  -2  -2   7      354.00      362.38     10.02 o 
  -1  -2   7      457.83      494.35     15.80 o 
   0  -2   7      389.84      420.16      7.57 o 
   1  -2   7        2.56        6.51      2.08 o 
   2  -2   7      246.07      242.44      9.14 o 
   3  -2   7      172.79      208.62      9.35 o 
   4  -2   7       23.01       18.83      4.35 o 
   5  -2   7       93.43       89.15      7.83 o 
   6  -2   7       67.94       68.90      7.85 o 
   7  -2   7       21.91       23.30      5.95 o 
  -7  -1   7       30.70       24.33      5.44 o 
  -6  -1   7       16.52       15.46      4.26 o 
  -5  -1   7       45.50       59.53      4.43 o 
  -4  -1   7       16.59       11.84      2.75 o 
  -3  -1   7      513.69      490.91     12.52 o 
  -2  -1   7      418.99      401.05     11.17 o 
   0  -1   7      643.86      600.44      9.23 o 
   1  -1   7       16.13       11.59      2.48 o 
   2  -1   7       46.65       47.35      4.43 o 
   3  -1   7      460.96      476.50     14.55 o 
   4  -1   7      591.11      571.57     17.72 o 
   5  -1   7      148.95      169.28     10.38 o 
   6  -1   7      223.03      248.20     13.47 o 
   7  -1   7       48.02       48.04      7.59 o 
  -7   0   7        6.50        5.00      3.59 o 
  -6   0   7      129.67      132.29      5.69 o 
  -5   0   7       87.50       84.00      5.26 o 
  -4   0   7      187.03      209.32      6.37 o 
  -3   0   7      214.89      212.49      8.49 o 
  -2   0   7      247.86      254.60      9.26 o 
  -1   0   7       16.75       18.56      3.22 o 
   0   0   7        8.29        8.00      1.65 o 
   1   0   7      115.76      102.19      6.08 o 
   2   0   7       12.39       13.92      3.32 o 
   3   0   7      278.35      283.34     11.53 o 
   4   0   7      263.53      256.41     12.03 o 
   5   0   7       79.41       87.92      8.15 o 
   6   0   7       17.39       25.36      5.71 o 
  -7   1   7       40.51       40.43      3.97 o 
  -6   1   7       50.78       54.73      4.52 o 
  -5   1   7      203.92      217.26      6.98 o 
  -4   1   7        6.08        2.36      2.74 o 
  -3   1   7      130.57      134.48      7.28 o 
  -2   1   7      226.83      227.33      9.22 o 
  -1   1   7      691.28      688.12     16.59 o 
   0   1   7      568.34      557.16      9.88 o 
   1   1   7        2.43        5.76      1.80 o 
   2   1   7      530.62      488.04     10.09 o 
   3   1   7        8.51       14.24      4.06 o 
   4   1   7      154.93      144.04      9.41 o 
   5   1   7       56.76       53.86      7.03 o 
   6   1   7       49.29       55.19      7.79 o 
  -7   2   7       12.21       10.59      4.03 o 
  -6   2   7      145.37      149.68      7.91 o 
  -5   2   7        4.34        2.41      2.86 o 
  -4   2   7      113.39      120.11      7.54 o 
  -3   2   7        0.80        5.45      2.95 o 
  -2   2   7      108.68      104.81      6.63 o 
  -1   2   7       32.88       21.90      3.92 o 
   0   2   7      280.99      286.24      7.24 o 
   1   2   7      361.48      363.00      8.72 o 
   2   2   7      167.08      154.45      5.91 o 
   3   2   7      218.15      235.81      7.58 o 
   4   2   7       47.57       63.83      5.17 o 
   5   2   7       48.48       41.80      6.78 o 
  -7   3   7        1.91        1.21      3.26 o 
  -6   3   7      166.65      168.92      9.94 o 
  -5   3   7      464.03      497.19     16.17 o 
  -4   3   7       80.47       71.57      6.57 o 
  -3   3   7       16.63       18.52      4.13 o 
  -2   3   7       11.43        9.14      3.52 o 
  -1   3   7       12.59       12.76      3.83 o 
   0   3   7      182.38      180.92      8.96 o 
   1   3   7      345.41      351.71     17.00 o 
   2   3   7      440.89      459.14     10.87 o 
   3   3   7      161.31      179.82      7.09 o 
   4   3   7      116.00       94.96      8.83 o 
  -7   4   7       15.44       18.60      5.25 o 
  -6   4   7       47.48       39.57      6.20 o 
  -5   4   7       54.35       65.71      6.90 o 
  -4   4   7       78.99       73.38      6.86 o 
  -3   4   7        0.58       -2.34      2.42 o 
  -2   4   7      108.30       95.33      7.31 o 
  -1   4   7       12.22       13.24      3.85 o 
   0   4   7       20.41       21.18      4.58 o 
   1   4   7       92.34       85.89      4.97 o 
   2   4   7        4.54       15.99      4.25 o 
   3   4   7       42.30       44.56      6.62 o 
  -6   5   7       49.49       54.77      7.07 o 
  -5   5   7       75.98       84.65      7.96 o 
  -4   5   7       60.63       54.57      6.64 o 
  -3   5   7      303.57      295.74     12.78 o 
  -2   5   7      103.64      121.36      8.46 o 
  -1   5   7        8.63        6.57      3.57 o 
   0   5   7       45.12       46.73      6.02 o 
   1   5   7        9.48        5.70      3.51 o 
   2   5   7       14.68       17.39      4.93 o 
  -5   6   7       45.80       47.64      7.00 o 
  -4   6   7       16.56       22.03      5.21 o 
  -3   6   7       22.01       24.20      5.29 o 
  -2   6   7       56.10       49.50      6.37 o 
  -1   6   7       19.55       15.77      4.89 o 
   2  -9   8       60.93       74.15      8.06 o 
   3  -9   8       43.17       66.61      7.65 o 
  -1  -8   8       14.27       10.73      2.89 o 
   0  -8   8       13.25       14.60      4.12 o 
   1  -8   8       28.27       24.54      4.96 o 
   2  -8   8       30.77       25.97      5.15 o 
   3  -8   8       28.42       26.88      5.12 o 
   4  -8   8        4.00        4.00      3.23 o 
   5  -8   8       27.59       33.79      6.20 o 
  -2  -7   8        9.37        4.86      2.33 o 
  -1  -7   8       14.70       24.41      3.39 o 
   0  -7   8       60.95       42.16      3.83 o 
   1  -7   8       16.25       18.21      4.17 o 
   2  -7   8      193.85      177.13      9.71 o 
   3  -7   8      200.03      200.20     10.72 o 
   4  -7   8      178.38      185.96     10.67 o 
   6  -7   8       55.82       55.62      7.35 o 
  -4  -6   8       17.09       15.18      5.28 o 
  -3  -6   8        0.40        2.25      3.59 o 
  -2  -6   8        0.28        0.38      3.10 o 
  -1  -6   8        0.74       -0.73      1.46 o 
   0  -6   8       99.60      133.74      5.48 o 
   1  -6   8      129.75      119.74      5.05 o 
   2  -6   8      100.49       93.27      6.70 o 
   3  -6   8      206.89      193.68     10.01 o 
   4  -6   8       84.73       96.54      7.75 o 
   5  -6   8      156.78      180.77     10.69 o 
   6  -6   8       46.07       59.53      7.34 o 
   7  -6   8       41.19       55.43      7.89 o 
  -4  -5   8       15.18       22.84      5.57 o 
  -3  -5   8        2.76        2.99      3.39 o 
  -2  -5   8        6.08        1.96      2.84 o 
  -1  -5   8       98.07      110.38      5.14 o 
   0  -5   8      213.78      191.04      6.12 o 
   1  -5   8      110.67      109.39      5.25 o 
   2  -5   8      213.35      223.37      9.90 o 
   3  -5   8       28.26       32.73      4.76 o 
   4  -5   8        2.50        5.13      2.93 o 
   5  -5   8      237.36      271.38     12.82 o 
   6  -5   8      143.50      143.43     10.39 o 
   7  -5   8       93.87       91.11      9.58 o 
  -5  -4   8        7.48        8.12      4.56 o 
  -4  -4   8       55.03       46.21      6.42 o 
  -3  -4   8      139.57      132.87      8.74 o 
  -2  -4   8       20.15       21.49      4.17 o 
  -1  -4   8      181.97      170.55      5.47 o 
   0  -4   8       59.58       60.63      4.85 o 
   1  -4   8      643.10      659.82     16.48 o 
   2  -4   8       88.09      101.32      6.73 o 
   3  -4   8      500.49      527.67     15.96 o 
   4  -4   8       43.34       44.08      5.74 o 
   5  -4   8       68.46       59.63      6.95 o 
   6  -4   8      171.76      191.87     11.92 o 
   7  -4   8       21.70       25.47      6.42 o 
  -6  -3   8        3.28        7.19      4.31 o 
  -5  -3   8        0.65       -1.06      2.93 o 
  -4  -3   8        9.28       13.39      4.25 o 
  -3  -3   8        9.84       10.59      3.38 o 
  -2  -3   8       14.99       17.23      3.82 o 
  -1  -3   8      123.89      141.95      6.76 o 
   0  -3   8      420.66      421.66      8.14 o 
   1  -3   8      419.60      455.04     12.63 o 
   2  -3   8     1025.37     1120.00     23.28 o 
   3  -3   8      739.06      818.06     20.64 o 
   4  -3   8      123.54      123.87      8.43 o 
   5  -3   8       25.72       31.63      5.77 o 
   6  -3   8      130.75      118.60      9.67 o 
   7  -3   8       48.86       57.23      8.38 o 
  -6  -2   8       11.17        6.55      4.12 o 
  -5  -2   8        0.95       -3.18      2.85 o 
  -4  -2   8       80.02       66.58      6.32 o 
  -3  -2   8        0.99       -0.06      1.55 o 
  -2  -2   8        2.06        0.42      2.06 o 
  -1  -2   8      120.95      135.76      6.88 o 
   0  -2   8      305.30      308.05      6.55 o 
   1  -2   8       99.90      105.04      5.72 o 
   2  -2   8      135.33      135.23      7.24 o 
   3  -2   8       25.56       35.24      4.93 o 
   4  -2   8       77.95       87.55      7.16 o 
   5  -2   8       54.21       54.58      6.87 o 
   6  -2   8       59.54       59.40      7.66 o 
   7  -2   8       49.05       41.99      7.70 o 
  -7  -1   8       19.14       18.72      5.37 o 
  -6  -1   8       85.31       79.16      7.57 o 
  -5  -1   8       16.81       14.57      3.80 o 
  -4  -1   8      195.31      198.60      6.76 o 
  -3  -1   8      250.77      270.85      9.83 o 
  -2  -1   8       89.76       82.19      5.80 o 
  -1  -1   8      406.38      400.04     12.00 o 
   0  -1   8      103.83      116.10      6.46 o 
   1  -1   8       30.90       34.09      2.71 o 
   2  -1   8       98.10       96.05      6.27 o 
   3  -1   8      181.03      180.98      9.32 o 
   4  -1   8       65.70       70.36      6.96 o 
   5  -1   8       33.41       50.04      6.73 o 
   6  -1   8      141.13      159.24     11.38 o 
  -7   0   8       14.17        5.97      3.62 o 
  -6   0   8       10.17        8.56      2.56 o 
  -5   0   8      106.26      123.17      5.52 o 
  -4   0   8       10.73        9.75      3.18 o 
  -3   0   8      294.56      286.68     10.63 o 
  -2   0   8      174.43      168.77      8.17 o 
  -1   0   8       96.83       98.78      6.29 o 
   1   0   8      108.32      107.76     10.39 o 
   2   0   8      185.15      177.78      6.01 o 
   3   0   8      140.59      131.25      8.26 o 
   4   0   8       84.60       68.25      7.00 o 
   5   0   8        0.54        7.04      3.95 o 
   6   0   8       18.31       18.22      5.51 o 
  -7   1   8       20.31       23.31      3.53 o 
  -6   1   8       36.35       39.50      3.90 o 
  -5   1   8        7.58        1.67      4.74 o 
  -4   1   8        6.10        9.44      3.43 o 
  -3   1   8       16.54       20.41      3.98 o 
  -2   1   8      143.06      150.69      8.35 o 
  -1   1   8      391.35      370.31     12.42 o 
   0   1   8      132.21      154.45      8.37 o 
   1   1   8       91.17       90.18     11.07 o 
   2   1   8        4.42        5.72      2.16 o 
   3   1   8       23.40       27.95      3.64 o 
   4   1   8       60.47       69.89      7.47 o 
   5   1   8        9.83       11.15      4.46 o 
  -7   2   8       55.93       44.02      6.32 o 
  -6   2   8       29.16       34.41      3.73 o 
  -5   2   8      155.75      158.14      9.20 o 
  -4   2   8       79.40       82.25      6.90 o 
  -3   2   8       84.84       92.05      6.98 o 
  -2   2   8      303.02      300.85     11.71 o 
  -1   2   8       11.49       10.23      3.84 o 
   0   2   8      501.50      513.54     15.59 o 
   1   2   8       82.72       70.63     10.82 o 
   2   2   8       50.98       57.38      4.17 o 
   3   2   8       75.30       76.57      4.84 o 
   4   2   8       85.43       86.86      5.30 o 
  -7   3   8        0.61        2.41      3.48 o 
  -6   3   8      185.20      172.91     10.34 o 
  -5   3   8       58.17       57.90      6.68 o 
  -4   3   8      183.22      165.14      9.52 o 
  -3   3   8      193.42      188.35      9.72 o 
  -2   3   8        2.36        1.22      2.82 o 
  -1   3   8        9.43        8.70      3.75 o 
   0   3   8        0.65        0.75      2.70 o 
   1   3   8       84.68       66.66      6.48 o 
   2   3   8       16.33       12.11      4.60 o 
   3   3   8       13.72       12.62      3.24 o 
  -6   4   8       18.47       30.24      6.09 o 
  -5   4   8       70.06       70.09      7.35 o 
  -4   4   8      114.00      109.10      8.31 o 
  -3   4   8       52.29       51.44      6.50 o 
  -2   4   8      202.51      210.23     10.84 o 
  -1   4   8       26.27       35.29      5.42 o 
   0   4   8       43.18       44.29      6.03 o 
   1   4   8        2.58        2.44      3.41 o 
   2   4   8        0.78        0.76      2.75 o 
  -5   5   8       18.87       19.27      5.31 o 
  -4   5   8       57.86       59.43      7.20 o 
  -3   5   8      198.37      175.76     10.48 o 
  -2   5   8       32.93       33.95      5.79 o 
  -1   5   8       67.07       78.62      7.75 o 
   0   5   8       30.98       51.53      6.59 o 
   0  -8   9        6.16       16.57      4.48 o 
   1  -8   9        4.59        0.16      2.46 o 
   2  -8   9       17.63       20.99      4.86 o 
   3  -8   9       16.17       11.29      4.14 o 
   4  -8   9       21.93       25.73      5.47 o 
   5  -8   9      132.27      116.73     10.36 o 
  -2  -7   9        8.82       23.88      5.44 o 
  -1  -7   9       30.02       28.46      5.35 o 
   0  -7   9        6.74        8.70      2.52 o 
   1  -7   9        4.64        1.98      2.42 o 
   2  -7   9       24.51       16.77      4.11 o 
   3  -7   9       58.79       67.01      6.93 o 
   4  -7   9      175.74      146.53      9.84 o 
   5  -7   9       62.21       65.76      5.94 o 
   6  -7   9       82.33       73.39      8.42 o 
  -3  -6   9        2.77        7.09      4.40 o 
  -2  -6   9       23.91       21.34      5.00 o 
  -1  -6   9       18.22       30.07      4.87 o 
   0  -6   9       95.48      109.54      5.09 o 
   1  -6   9       51.98       50.31      3.71 o 
   2  -6   9       71.93       79.68      6.47 o 
   3  -6   9        0.63        2.42      2.77 o 
   4  -6   9       80.75       92.43      8.20 o 
   5  -6   9      190.38      201.24     11.58 o 
   6  -6   9       69.57       72.25      8.56 o 
  -4  -5   9       70.42       56.64      7.64 o 
  -3  -5   9        0.26       -2.32      2.87 o 
  -2  -5   9        4.35        6.87      3.42 o 
  -1  -5   9       31.87       27.04      4.27 o 
   0  -5   9       47.98       44.95      3.87 o 
   1  -5   9       72.65       66.80      5.50 o 
   2  -5   9       35.32       25.88      4.30 o 
   3  -5   9       48.26       64.00      6.39 o 
   4  -5   9       36.49       35.44      5.42 o 
   5  -5   9      167.81      192.41     11.50 o 
   6  -5   9       79.90       72.38      8.44 o 
  -5  -4   9       29.95       38.50      6.86 o 
  -4  -4   9      104.56       85.75      8.14 o 
  -3  -4   9       74.04       75.80      7.06 o 
  -2  -4   9        2.68        5.30      3.03 o 
  -1  -4   9       12.93       10.34      3.20 o 
   0  -4   9       34.20       37.89      4.33 o 
   1  -4   9      133.67      140.05      7.38 o 
   2  -4   9      635.59      679.12     17.83 o 
   3  -4   9      724.28      788.95     20.69 o 
   4  -4   9      209.78      248.56     12.09 o 
   5  -4   9      155.51      182.53     11.17 o 
   6  -4   9       90.29      106.55     10.24 o 
  -5  -3   9       17.35       12.67      4.65 o 
  -4  -3   9       21.41       27.89      5.14 o 
  -3  -3   9       18.75       23.08      4.58 o 
  -2  -3   9       61.60       47.08      5.23 o 
  -1  -3   9       26.08       19.71      3.62 o 
   0  -3   9      191.95      186.47      8.16 o 
   1  -3   9       85.41       98.59      5.88 o 
   2  -3   9      160.47      181.17      8.72 o 
   3  -3   9      219.11      217.30     10.27 o 
   4  -3   9       85.23       99.08      7.98 o 
   5  -3   9       69.99       50.99      7.15 o 
   6  -3   9        8.51        0.55      3.98 o 
  -6  -2   9       34.20       31.00      6.03 o 
  -5  -2   9       46.48       53.58      6.51 o 
  -4  -2   9      132.68      118.43      8.35 o 
  -3  -2   9       97.77      101.21      4.81 o 
  -2  -2   9       73.04       76.19      5.90 o 
  -1  -2   9      238.18      253.54      9.77 o 
   0  -2   9       26.24       28.28      4.05 o 
   1  -2   9       16.93       17.50      2.36 o 
   2  -2   9      168.59      173.30      8.43 o 
   3  -2   9      110.55      113.03      7.63 o 
   4  -2   9       43.59       48.80      6.11 o 
   5  -2   9       54.63       64.17      7.77 o 
   6  -2   9      127.11      113.32     10.46 o 
  -6  -1   9       16.34       12.30      4.29 o 
  -5  -1   9       22.11       20.89      4.75 o 
  -4  -1   9      114.25      133.38      5.67 o 
  -3  -1   9      210.73      214.08      9.28 o 
  -2  -1   9      144.71      142.37      7.88 o 
  -1  -1   9       18.38       17.39      3.75 o 
   0  -1   9       53.11       50.43      5.23 o 
   1  -1   9      182.61      187.10      8.88 o 
   2  -1   9       11.69       16.65      2.52 o 
   3  -1   9      342.83      316.93     12.47 o 
   4  -1   9       42.09       64.88      6.98 o 
   5  -1   9       14.87       16.51      5.19 o 
   6  -1   9        2.65        4.98      4.15 o 
  -6   0   9       40.04       38.95      4.32 o 
  -5   0   9       12.87       16.50      2.96 o 
  -4   0   9        3.29        1.21      2.84 o 
  -3   0   9       66.55       62.51      5.94 o 
  -2   0   9       11.13       12.81      3.60 o 
  -1   0   9      313.09      336.85     12.13 o 
   0   0   9       94.56       92.89      6.81 o 
   1   0   9      110.13      111.64      7.08 o 
   2   0   9      647.21      613.39     11.82 o 
   3   0   9      155.89      143.90      5.93 o 
   4   0   9       83.42       71.25      7.30 o 
   5   0   9       12.84       15.11      4.82 o 
  -6   1   9       21.84       24.33      5.53 o 
  -5   1   9       16.91       19.32      4.66 o 
  -4   1   9        3.74        3.99      3.11 o 
  -3   1   9        4.30        5.27      3.31 o 
  -2   1   9       62.37       72.88      6.73 o 
  -1   1   9      139.48      133.65      8.09 o 
   0   1   9      170.89      191.25      9.73 o 
   1   1   9       11.17        8.62      3.48 o 
   2   1   9        0.69        1.00      1.80 o 
   3   1   9       17.04       22.45      4.78 o 
   4   1   9       30.40       29.61      3.60 o 
  -6   2   9      178.29      190.48      7.53 o 
  -5   2   9      104.30      108.51      8.33 o 
  -4   2   9       97.77      102.85      7.72 o 
  -3   2   9      239.37      252.27     11.42 o 
  -2   2   9       67.52       82.86      7.20 o 
  -1   2   9      277.07      281.95     12.45 o 
   1   2   9       39.13       45.16      5.81 o 
   2   2   9       27.27       34.06      5.03 o 
   3   2   9        4.80        7.22      2.47 o 
  -6   3   9       45.16       42.47      6.57 o 
  -5   3   9       69.34       97.26      8.43 o 
  -4   3   9      100.09       92.24      7.93 o 
  -3   3   9       14.77        8.53      4.11 o 
  -2   3   9       55.56       51.57      6.36 o 
  -1   3   9       14.07       13.22      4.41 o 
   0   3   9      153.96      149.05      9.51 o 
   1   3   9       46.97       44.73      6.03 o 
   2   3   9        7.88       11.15      3.86 o 
  -5   4   9       47.30       47.93      6.76 o 
  -4   4   9       72.24       80.78      8.07 o 
  -3   4   9      196.44      192.15     10.98 o 
  -2   4   9       25.87       32.59      5.80 o 
  -1   4   9      135.84      134.64      9.32 o 
   0   4   9      216.69      232.23     12.24 o 
   1   4   9       69.99       69.51      7.68 o 
  -3   5   9       54.31       51.68      7.08 o 
  -2   5   9       59.99       69.44      7.83 o 
   1  -8  10        6.05        6.97      3.74 o 
   2  -8  10       36.62       44.56      6.26 o 
   3  -8  10        7.03        7.68      3.60 o 
  -1  -7  10       32.42       25.47      5.31 o 
   0  -7  10       21.51       31.46      5.22 o 
   1  -7  10       31.08       32.98      5.14 o 
   2  -7  10        6.45        4.77      3.17 o 
   3  -7  10       15.24       15.69      4.34 o 
   4  -7  10       42.74       31.39      6.02 o 
   5  -7  10        6.52       17.86      5.12 o 
  -3  -6  10        0.77       -0.16      3.98 o 
  -2  -6  10       12.22       14.28      4.40 o 
  -1  -6  10       65.63       76.74      7.16 o 
   0  -6  10      164.11      136.66      8.14 o 
   1  -6  10       60.49       69.12      6.15 o 
   2  -6  10       63.70       66.12      6.50 o 
   3  -6  10        6.56       12.17      4.03 o 
   4  -6  10       19.64       28.88      5.40 o 
   5  -6  10       49.08       43.15      6.79 o 
  -4  -5  10       28.17       33.83      6.48 o 
  -3  -5  10        6.96       12.28      4.33 o 
  -2  -5  10       45.01       57.95      6.36 o 
  -1  -5  10       13.28       13.18      3.65 o 
   0  -5  10       38.71       32.58      4.58 o 
   1  -5  10        4.11       -0.32      2.34 o 
   2  -5  10       75.33       84.21      6.90 o 
   3  -5  10        7.47        6.66      3.44 o 
   4  -5  10       16.85       20.94      4.94 o 
   5  -5  10      164.76      165.47     11.27 o 
   6  -5  10       60.32       58.19      8.22 o 
  -4  -4  10      163.44      163.43     10.70 o 
  -3  -4  10      143.94      172.52     10.27 o 
  -2  -4  10       44.20       34.14      5.14 o 
  -1  -4  10       29.26       25.07      4.23 o 
   0  -4  10        8.72        6.21      2.73 o 
   1  -4  10       22.62       27.70      4.37 o 
   2  -4  10       13.39       15.11      3.60 o 
   3  -4  10      195.32      236.36     11.19 o 
   4  -4  10       37.13       41.06      6.03 o 
   5  -4  10      138.40      143.45     10.52 o 
  -5  -3  10       15.36       21.39      5.43 o 
  -4  -3  10       29.90       29.64      5.24 o 
  -3  -3  10       38.44       33.58      5.14 o 
  -1  -3  10       59.04       43.59      4.82 o 
   0  -3  10        6.60        5.16      2.91 o 
   1  -3  10        6.43        7.26      3.11 o 
   2  -3  10        1.17        3.16      2.70 o 
   3  -3  10       35.76       30.65      4.95 o 
   4  -3  10        1.73       -0.93      3.07 o 
   5  -3  10       17.46       17.85      5.24 o 
   6  -3  10        7.45        1.63      4.43 o 
  -5  -2  10       11.66        7.30      4.08 o 
  -4  -2  10       98.45      103.29      8.09 o 
  -3  -2  10      157.84      179.69      8.78 o 
  -2  -2  10      257.34      244.95     10.28 o 
  -1  -2  10      499.89      506.35     15.13 o 
   0  -2  10       84.46       87.06      6.49 o 
   1  -2  10      118.01      121.52      7.56 o 
   2  -2  10       11.72       11.48      3.43 o 
   3  -2  10       35.88       30.61      4.93 o 
   4  -2  10        4.19        8.50      3.95 o 
   5  -2  10      111.76       78.90      8.44 o 
  -6  -1  10       17.85       13.65      4.65 o 
  -5  -1  10       36.70       47.67      6.35 o 
  -4  -1  10       91.24       83.08      5.70 o 
  -3  -1  10       73.51       66.02      6.16 o 
  -2  -1  10       28.56       41.88      5.30 o 
  -1  -1  10       19.04       17.41      3.94 o 
   0  -1  10       84.66       87.62      6.73 o 
   1  -1  10        1.16       -0.41      2.32 o 
   2  -1  10      342.91      325.09     12.34 o 
   3  -1  10      226.09      201.00     10.17 o 
   4  -1  10       32.62       25.54      5.13 o 
   5  -1  10       64.40       65.83      7.92 o 
  -6   0  10       61.41       53.73      4.73 o 
  -5   0  10       27.95       31.85      4.97 o 
  -4   0  10       35.04       47.33      5.72 o 
  -3   0  10       48.61       44.63      5.74 o 
  -2   0  10       15.18       22.62      4.65 o 
  -1   0  10       99.54      106.39      7.61 o 
   0   0  10       33.46       28.27      4.73 o 
   1   0  10      241.82      241.11     10.89 o 
   2   0  10        9.12        6.34      3.20 o 
   3   0  10       85.87       77.76      6.02 o 
   4   0  10       96.24       77.38      5.06 o 
  -6   1  10       37.16       37.66      4.21 o 
  -5   1  10       75.45       68.82      7.26 o 
  -4   1  10       69.34       72.02      7.05 o 
  -3   1  10      107.08      102.28      7.84 o 
  -2   1  10      122.32      133.15      8.98 o 
  -1   1  10      286.16      289.76     12.40 o 
   1   1  10       27.86       20.63      4.62 o 
   2   1  10       48.61       47.79      5.82 o 
   3   1  10       25.81       23.26      4.52 o 
  -5   2  10       92.88       90.42      8.24 o 
  -4   2  10      123.85      104.41      8.53 o 
  -3   2  10       94.20       87.59      7.90 o 
  -2   2  10       38.08       42.63      6.18 o 
  -1   2  10       91.49       91.57      8.09 o 
   0   2  10      153.64      148.37      9.46 o 
   1   2  10       54.82       50.80      6.14 o 
   2   2  10       52.64       59.72      6.73 o 
  -5   3  10       65.96       70.96      8.10 o 
  -4   3  10       39.00       45.76      6.78 o 
  -3   3  10       26.80       23.61      5.37 o 
  -2   3  10       13.16        9.81      4.01 o 
  -1   3  10       19.57       29.94      5.97 o 
   0   3  10       94.23       90.40      8.57 o 
   1   3  10       65.81       77.71      7.75 o 
  -3   4  10       60.75       46.56      6.80 o 
  -2   4  10       63.83       66.14      7.73 o 
  -1   4  10      126.51      157.12     10.63 o 
   0  -7  11       30.06       30.17      5.25 o 
   2  -7  11       57.95       78.71      7.47 o 
   3  -7  11       49.87       46.21      6.71 o 
  -2  -6  11        0.38        3.04      3.43 o 
  -1  -6  11       22.71       23.43      4.81 o 
   0  -6  11       30.65       33.09      5.02 o 
   1  -6  11       97.72       78.56      6.71 o 
   3  -6  11       23.18       13.80      3.88 o 
   4  -6  11       51.75       49.88      6.75 o 
  -3  -5  11       16.35       19.96      5.30 o 
  -2  -5  11       26.12       33.82      5.39 o 
  -1  -5  11       44.54       39.59      5.43 o 
   0  -5  11       94.29       76.15      6.72 o 
   3  -5  11        7.28        3.83      3.02 o 
   4  -5  11        3.41       -1.56      3.17 o 
   5  -5  11       40.43       40.25      6.86 o 
  -4  -4  11       32.68       32.05      6.12 o 
  -3  -4  11       13.80       12.93      4.10 o 
  -2  -4  11       72.79       68.88      6.77 o 
   0  -4  11      107.26      109.54      7.28 o 
   1  -4  11      149.29      151.21      8.56 o 
   3  -4  11        0.46        2.30      3.01 o 
   4  -4  11        6.86        2.19      3.56 o 
   5  -4  11        3.12        3.04      3.91 o 
  -4  -3  11       11.10        8.70      4.02 o 
  -3  -3  11       28.06       30.90      5.31 o 
  -1  -3  11      271.23      260.41     10.92 o 
   0  -3  11      152.82      157.20      8.73 o 
   1  -3  11      313.03      319.01     12.35 o 
   2  -3  11      160.79      160.46      8.92 o 
   4  -3  11        2.41       -0.20      2.96 o 
   5  -3  11        1.34        0.76      3.92 o 
  -5  -2  11       33.86       37.51      5.94 o 
  -4  -2  11       91.48       98.99      8.46 o 
  -3  -2  11       28.06       28.03      4.77 o 
  -2  -2  11      157.60      181.79      9.52 o 
  -1  -2  11       46.52       30.84      4.78 o 
   0  -2  11      133.84      140.76      8.59 o 
   1  -2  11       58.24       55.87      5.88 o 
   2  -2  11      168.74      164.75      9.14 o 
   4  -2  11       21.39       25.33      5.48 o 
  -5  -1  11       15.97       12.46      4.40 o 
  -4  -1  11      114.26      115.51      8.20 o 
  -3  -1  11      136.48      139.70      8.72 o 
  -2  -1  11       40.04       36.22      5.42 o 
   0  -1  11        5.36        0.09      2.83 o 
   1  -1  11      167.90      177.12      9.62 o 
   2  -1  11       93.08       86.54      7.31 o 
   3  -1  11       86.16       80.66      7.09 o 
   4  -1  11       61.29       44.79      5.82 o 
  -5   0  11        7.24        6.56      2.75 o 
  -4   0  11       38.42       31.27      5.43 o 
  -3   0  11       20.54       18.38      4.74 o 
  -2   0  11      283.49      312.89     13.39 o 
  -1   0  11       91.08       69.93      6.87 o 
   0   0  11       29.08       28.77      5.13 o 
   1   0  11        0.52        0.29      2.86 o 
   2   0  11        2.76        9.40      3.50 o 
   3   0  11       43.33       44.42      5.81 o 
  -5   1  11       20.84       20.87      5.59 o 
  -4   1  11       24.09       29.76      5.79 o 
  -3   1  11      226.24      225.12     11.66 o 
  -2   1  11      150.47      147.41      9.89 o 
   0   1  11       65.03       43.38      5.97 o 
   1   1  11       50.17       59.38      6.81 o 
   2   1  11       30.95       38.61      5.66 o 
  -4   2  11       18.96       24.83      5.84 o 
  -3   2  11        1.54        0.72      3.29 o 
  -2   2  11       23.45       19.58      5.17 o 
  -1   2  11       66.65       67.97      7.73 o 
   0   2  11       31.49       28.60      5.54 o 
   1   2  11       23.64       18.98      5.02 o 
  -3   3  11       13.40       20.57      5.53 o 
  -2   3  11       24.68       16.42      5.26 o 
  -1   3  11       98.94      122.75     10.17 o 
   0  -6  12       29.15       31.72      5.17 o 
   1  -6  12       11.48        6.23      3.32 o 
  -2  -5  12       30.12       30.37      5.51 o 
  -1  -5  12       19.44       19.03      4.44 o 
   2  -5  12      144.56      153.12      9.36 o 
   4  -5  12       86.91       83.01      8.33 o 
  -3  -4  12       23.26       12.85      4.44 o 
  -2  -4  12        5.67        5.04      3.29 o 
   0  -4  12       23.09       26.34      4.86 o 
   1  -4  12       82.54       95.73      7.66 o 
   2  -4  12      142.79      148.14      9.12 o 
  -3  -3  12       19.36       22.26      4.91 o 
  -1  -3  12       56.52       57.16      6.26 o 
   0  -3  12       52.39       46.16      5.88 o 
   1  -3  12      182.42      172.56      9.59 o 
   2  -3  12      112.62       95.54      7.78 o 
   3  -3  12       51.47       42.91      5.81 o 
  -4  -2  12       25.92       22.95      5.18 o 
  -3  -2  12       73.35       68.02      6.90 o 
  -2  -2  12       39.50       35.48      5.55 o 
  -1  -2  12       53.63       39.37      5.54 o 
   0  -2  12       36.25       34.67      5.53 o 
   1  -2  12       13.34        8.76      3.62 o 
   2  -2  12      105.76       89.17      7.72 o 
   3  -2  12       41.39       38.64      5.63 o 
  -4  -1  12       30.95       24.49      5.33 o 
  -3  -1  12        5.57        3.66      3.72 o 
  -2  -1  12      138.27      140.14      9.51 o 
  -1  -1  12        1.89       -0.13      3.19 o 
   1  -1  12      126.45      126.24      8.79 o 
   2  -1  12       77.06       76.56      7.19 o 
   3  -1  12       60.37       68.92      7.16 o 
  -4   0  12        0.71        5.39      4.05 o 
  -3   0  12       40.94       28.55      5.79 o 
  -2   0  12       78.46       61.48      7.32 o 
   0   0  12       28.74       28.01      5.54 o 
   1   0  12       82.86       73.13      7.53 o 
   2   0  12       74.56       85.16      7.92 o 
  -3   1  12        4.99        6.33      4.34 o 
  -2   1  12       96.40       87.19      8.46 o 
  -1   1  12      158.67      163.57     10.92 o 
   1   1  12       67.76       54.15      6.81 o 
   0  -4  13       34.81       43.13      6.20 o 
   1  -4  13       84.52       80.89      7.61 o 
   2  -4  13       18.46       14.16      4.54 o 
  -1  -3  13       56.72       39.18      5.84 o 
   0  -3  13      101.08      115.59      8.67 o 
   1  -3  13       40.22       38.38      5.73 o 
   2  -3  13       22.12       17.09      4.53 o 
  -2  -2  13        6.54       -1.48      3.65 o 
  -1  -2  13        1.63       -1.87      3.40 o 
   0  -2  13       21.71       23.42      5.26 o 
   1  -2  13       91.99       75.68      7.68 o 
   2  -2  13      108.31       75.61      7.50 o 
  -2  -1  13        8.05        5.63      4.61 o 
  -1  -1  13        1.86        1.82      3.74 o 
   0  -1  13       19.08       14.56      4.84 o 
   1  -1  13       46.41       31.96      5.91 o 
                                                 
